# Supplementary material for: Development, Validation, and Reliability of a Sedation Scale in Horses (EquiSed)
Source: Front Vet Sci. 2021 Feb 16;8:611729. doi: 10.3389/fvets.2021.611729 (PMC7921322; doi:10.3389/fvets.2021.611729)
Supplement: Supplementary file 2 [file Data_Sheet_1.xlsx]

## Sheet: Data EquiSed
Randomization.video	Treatment.order	Treatament	Moment	Time	Horse	Evaluator	Phase	NRS.video	SDS.video	Ear.video	Thoracic.Limb.video	Pelvic.Limb.video	Postural.Stability.video	Auditory.video	Visual.video	EquiSed	VAS.general	VAS.PS	HHAG	HHAG%
43	1	DL	M1	0	DIAMANTE	E1	1st	4	1	2	3	1	1	3	2	12	23	1	100	100
118	1	DL	M2	120	DIAMANTE	E1	1st	7	2	2	3	0	2	3	3	13	71	46	25	25
161	1	DL	M3	150	DIAMANTE	E1	1st	4	1	1	3	0	0	2	2	8	32	0	93	93
129	1	DL	M4	240	DIAMANTE	E1	1st	3	1	1	1	0	0	3	1	6	27	0	100	100
45	1	DL	M1	0	TUFAO	E1	1st	1	0	1	0	0	0	3	0	4	0	0	98	100
125	1	DL	M2	120	TUFAO	E1	1st	6	2	2	0	0	1	3	3	9	55	35	42	42.8571
91	1	DL	M3	150	TUFAO	E1	1st	2	0	1	0	0	0	2	0	3	13	0	81	82.6531
143	1	DL	M4	240	TUFAO	E1	1st	1	0	3	1	0	0	1	0	5	0	0	103	105.102
14	2	DL	M1	0	TURQUESA	E1	1st	1	0	1	0	0	0	1	0	2	0	1	105	100
100	2	DL	M2	120	TURQUESA	E1	1st	2	0	1	0	0	0	3	1	5	14	0	75	71.4286
168	2	DL	M3	150	TURQUESA	E1	1st	2	0	0	0	0	0	3	1	4	19	0	98	93.3333
122	2	DL	M4	240	TURQUESA	E1	1st	1	0	0	0	0	0	2	1	3	0	0	110	104.762
136	2	DL	M1	0	FAVORITO	E1	1st	1	0	0	0	0	0	1	1	2	0	0	95	100
44	2	DL	M2	120	FAVORITO	E1	1st	2	0	1	0	0	0	3	2	6	10	0	50	52.6316
132	2	DL	M3	150	FAVORITO	E1	1st	1	0	2	0	0	1	1	2	6	0	0	100	105.263
116	2	DL	M4	240	FAVORITO	E1	1st	1	0	0	0	0	0	3	1	4	0	0	98	103.158
113	2	DL	M1	0	PARIS.BELLS	E1	1st	1	0	0	0	0	0	1	1	2	0	0	105	100
5	2	DL	M2	120	PARIS.BELLS	E1	1st	3	1	1	1	0	1	3	0	6	2	15	60	57.1429
4	2	DL	M3	150	PARIS.BELLS	E1	1st	1	0	1	1	0	0	2	0	4	0	0	100	95.2381
73	2	DL	M4	240	PARIS.BELLS	E1	1st	1	0	0	0	0	0	1	1	2	0	0	115	109.524
157	3	DL	M1	0	MARJORIE	E1	1st	3	1	1	0	0	1	1	1	4	25	17	110	100
17	3	DL	M2	120	MARJORIE	E1	1st	2	0	1	0	0	0	3	2	6	12	0	75	68.1818
131	3	DL	M3	150	MARJORIE	E1	1st	1	0	0	0	0	0	1	1	2	0	0	90	81.8182
97	3	DL	M4	240	MARJORIE	E1	1st	1	0	0	0	0	0	2	1	3	0	0	95	86.3636
133	4	DL	M1	0	PLANETA	E1	1st	2	0	1	0	0	1	0	0	2	12	14	90	100
6	4	DL	M2	120	PLANETA	E1	1st	5	1	1	0	0	2	2	2	7	33	21	20	22.2222
57	4	DL	M3	150	PLANETA	E1	1st	4	1	0	0	0	1	2	1	4	39	12	40	44.4444
145	4	DL	M4	240	PLANETA	E1	1st	4	1	1	0	0	1	2	1	5	26	10	75	83.3333
22	1	DH	M1	0	FAVORITO	E1	1st	1	0	2	1	0	0	1	0	4	0	0	98	100
46	1	DH	M2	120	FAVORITO	E1	1st	8	3	3	3	2	2	3	2	15	82	51	27	27.551
139	1	DH	M3	150	FAVORITO	E1	1st	4	1	1	0	0	0	3	2	6	25	0	75	76.5306
130	1	DH	M4	240	FAVORITO	E1	1st	1	0	1	0	0	0	1	2	4	0	0	95	96.9388
160	2	DH	M1	0	DIAMANTE	E1	1st	1	0	1	0	0	0	1	1	3	0	0	95	100
61	2	DH	M2	120	DIAMANTE	E1	1st	7	3	3	3	1	2	3	3	15	70	61	45	47.3684
75	2	DH	M3	150	DIAMANTE	E1	1st	5	1	1	0	0	2	3	2	8	50	31	75	78.9474
114	2	DH	M4	240	DIAMANTE	E1	1st	1	0	2	0	0	0	2	1	5	0	0	100	105.263
65	2	DH	M1	0	PLANETA	E1	1st	1	0	3	0	0	0	3	2	8	0	0	93	100
18	2	DH	M2	120	PLANETA	E1	1st	5	1	3	0	0	2	3	1	9	47	23	25	26.8817
33	2	DH	M3	150	PLANETA	E1	1st	4	1	1	0	0	2	3	1	7	33	18	25	26.8817
79	2	DH	M4	240	PLANETA	E1	1st	2	0	0	0	0	1	3	1	5	13	19	80	86.0215
7	4	DH	M1	0	TURQUESA	E1	1st	1	0	1	0	0	0	2	1	4	0	0	100	100
123	4	DH	M2	120	TURQUESA	E1	1st	7	2	1	0	0	2	3	3	9	64	59	45	45
106	4	DH	M3	150	TURQUESA	E1	1st	5	1	1	0	0	2	1	1	5	45	42	60	60
70	4	DH	M4	240	TURQUESA	E1	1st	1	0	1	0	0	0	1	1	3	0	0	105	105
152	4	DH	M1	0	PARIS.BELLS	E1	1st	1	0	1	0	0	0	1	0	2	0	0	110	100
38	4	DH	M2	120	PARIS.BELLS	E1	1st	8	3	3	3	2	2	2	3	15	80	62	20	18.1818
154	4	DH	M3	150	PARIS.BELLS	E1	1st	6	2	1	0	0	1	3	2	7	51	15	30	27.2727
59	4	DH	M4	240	PARIS.BELLS	E1	1st	1	0	0	0	0	0	0	2	2	0	0	115	104.545
63	4	DH	M1	0	TUFAO	E1	1st	1	0	0	2	0	1	1	1	5	0	0	95	100
15	4	DH	M2	120	TUFAO	E1	1st	6	2	1	3	2	2	3	3	14	47	31	20	21.0526
36	4	DH	M3	150	TUFAO	E1	1st	3	0	1	0	1	1	3	3	9	23	10	35	36.8421
68	4	DH	M4	240	TUFAO	E1	1st	1	0	1	0	0	0	3	1	5	0	0	95	100
163	4	DH	M1	0	MARJORIE	E1	1st	1	0	1	0	0	0	1	1	3	0	0	100	100
117	4	DH	M2	120	MARJORIE	E1	1st	6	2	0	0	0	1	3	3	7	62	27	35	35
10	4	DH	M3	150	MARJORIE	E1	1st	3	0	1	0	0	0	3	3	7	14	0	80	80
52	4	DH	M4	240	MARJORIE	E1	1st	1	0	0	0	0	0	1	1	2	0	0	95	95
76	1	DLM	M1	0	MARJORIE	E1	1st	1	0	0	0	0	0	1	0	1	0	0	100	100
96	1	DLM	M2	120	MARJORIE	E1	1st	1	0	0	0	0	0	2	1	3	0	0	75	75
124	1	DLM	M3	150	MARJORIE	E1	1st	1	0	0	0	0	0	1	0	1	0	0	80	80
19	1	DLM	M4	240	MARJORIE	E1	1st	1	0	1	0	0	0	1	1	3	0	0	100	100
82	1	DLM	M1	0	PARIS.BELLS	E1	1st	1	0	0	0	0	0	1	1	2	0	0	110	100
94	1	DLM	M2	120	PARIS.BELLS	E1	1st	4	1	1	0	0	1	3	2	7	40	16	70	63.6364
64	1	DLM	M3	150	PARIS.BELLS	E1	1st	1	0	0	0	0	0	3	3	6	0	0	90	81.8182
166	1	DLM	M4	240	PARIS.BELLS	E1	1st	1	0	1	0	0	0	1	1	3	0	0	112	101.818
54	3	DLM	M1	0	DIAMANTE	E1	1st	5	1	1	2	0	1	3	1	8	48	26	109	100
12	3	DLM	M2	120	DIAMANTE	E1	1st	5	2	2	1	1	1	2	1	8	52	23	40	36.6972
13	3	DLM	M3	150	DIAMANTE	E1	1st	3	0	1	0	0	1	2	2	6	21	10	100	91.7431
49	3	DLM	M4	240	DIAMANTE	E1	1st	1	0	1	0	0	0	2	1	4	0	0	105	96.3303
62	3	DLM	M1	0	FAVORITO	E1	1st	1	0	0	0	0	0	2	2	4	0	0	95	100
56	3	DLM	M2	120	FAVORITO	E1	1st	7	3	1	3	1	2	3	3	13	65	62	85	89.4737
88	3	DLM	M3	150	FAVORITO	E1	1st	4	1	1	1	0	1	3	3	9	30	25	90	94.7368
150	3	DLM	M4	240	FAVORITO	E1	1st	1	0	1	1	0	0	1	1	4	0	0	95	100
149	1	DLM	M1	0	TURQUESA	E1	1st	1	0	1	0	0	0	1	0	2	0	0	112	100
108	1	DLM	M2	120	TURQUESA	E1	1st	2	0	0	0	0	0	3	1	4	16	0	88	78.5714
66	1	DLM	M3	150	TURQUESA	E1	1st	1	0	1	0	0	0	3	2	6	0	0	95	84.8214
103	1	DLM	M4	240	TURQUESA	E1	1st	1	0	0	0	0	0	2	0	2	0	0	120	107.143
112	1	DLM	M1	0	PLANETA	E1	1st	1	0	0	0	0	0	1	0	1	0	0	85	100
146	1	DLM	M2	120	PLANETA	E1	1st	6	2	2	0	0	1	2	1	6	55	35	25	29.4118
8	1	DLM	M3	150	PLANETA	E1	1st	4	1	3	0	0	1	3	1	8	33	17	40	47.0588
27	1	DLM	M4	240	PLANETA	E1	1st	2	0	0	0	0	0	3	0	3	9	0	85	100
102	3	DLM	M1	0	TUFAO	E1	1st	1	0	0	0	0	0	1	0	1	0	0	95	100
89	3	DLM	M2	120	TUFAO	E1	1st	5	1	2	1	0	1	3	3	10	50	25	48	50.5263
69	3	DLM	M3	150	TUFAO	E1	1st	1	0	1	0	0	0	3	3	7	0	0	88	92.6316
23	3	DLM	M4	240	TUFAO	E1	1st	1	0	1	0	0	0	1	1	3	0	0	100	105.263
20	4	DHM	M1	0	DIAMANTE	E1	1st	1	0	1	1	1	0	2	2	7	0	0	95	100
40	4	DHM	M2	120	DIAMANTE	E1	1st	9	3	3	3	2	2	3	3	16	90	68	15	15.7895
99	4	DHM	M3	150	DIAMANTE	E1	1st	7	2	3	2	1	2	3	3	14	70	40	65	68.4211
164	4	DHM	M4	240	DIAMANTE	E1	1st	2	0	0	0	1	1	1	2	5	12	9	95	100
81	4	DHM	M1	0	FAVORITO	E1	1st	1	0	1	0	0	0	1	3	5	0	0	95	100
11	4	DHM	M2	120	FAVORITO	E1	1st	7	3	2	3	3	2	2	3	15	61	42	45	47.3684
98	4	DHM	M3	150	FAVORITO	E1	1st	4	1	1	0	1	1	3	3	9	36	16	90	94.7368
29	4	DHM	M4	240	FAVORITO	E1	1st	1	0	1	0	1	0	2	2	6	0	0	80	84.2105
119	2	DHM	M1	0	TUFAO	E1	1st	1	0	1	0	0	0	3	1	5	0	0	85	100
90	2	DHM	M2	120	TUFAO	E1	1st	6	2	2	0	0	1	3	3	9	63	40	15	17.6471
165	2	DHM	M3	150	TUFAO	E1	1st	4	1	1	0	0	0	3	3	7	34	17	55	64.7059
71	2	DHM	M4	240	TUFAO	E1	1st	1	0	1	0	0	0	1	1	3	0	0	105	123.529
58	3	DHM	M1	0	TURQUESA	E1	1st	1	0	0	0	0	0	2	1	3	0	0	105	100
156	3	DHM	M2	120	TURQUESA	E1	1st	8	2	2	2	0	2	3	3	12	71	52	32	30.4762
127	3	DHM	M3	150	TURQUESA	E1	1st	5	1	1	0	0	2	3	2	8	47	51	80	76.1905
21	3	DHM	M4	240	TURQUESA	E1	1st	2	0	1	0	0	0	1	1	3	0	0	105	100
120	2	DHM	M1	0	MARJORIE	E1	1st	1	0	0	0	0	0	1	1	2	0	0	95	100
16	2	DHM	M2	120	MARJORIE	E1	1st	5	1	1	0	3	2	3	3	12	31	62	70	73.6842
135	2	DHM	M3	150	MARJORIE	E1	1st	2	0	1	0	0	1	3	1	6	20	15	90	94.7368
148	2	DHM	M4	240	MARJORIE	E1	1st	1	0	0	0	0	0	2	1	3	0	0	100	105.263
153	3	DHM	M1	0	PLANETA	E1	1st	1	0	0	0	0	0	1	1	2	0	0	68	100
47	3	DHM	M2	120	PLANETA	E1	1st	6	2	3	1	0	2	3	3	12	73	74	20	29.4118
109	3	DHM	M3	150	PLANETA	E1	1st	5	1	1	0	0	1	2	1	5	43	46	18	26.4706
24	3	DHM	M4	240	PLANETA	E1	1st	3	0	1	0	0	1	2	1	5	17	10	100	147.059
162	3	DHM	M1	0	PARIS.BELLS	E1	1st	1	0	0	0	0	0	1	1	2	0	0	110	100
34	3	DHM	M2	120	PARIS.BELLS	E1	1st	7	2	2	3	2	2	3	2	14	64	50	15	13.6364
41	3	DHM	M3	150	PARIS.BELLS	E1	1st	3	0	0	1	0	1	3	3	8	17	7	35	31.8182
48	3	DHM	M4	240	PARIS.BELLS	E1	1st	1	0	0	0	0	0	2	1	3	0	0	112	101.818
138	5	ACPL	M1	0	MARJORIE	E1	1st	1	0	0	0	0	0	0	1	1	0	0	105	100
28	5	ACPL	M2	60	MARJORIE	E1	1st	1	0	1	0	0	0	2	1	4	0	0	90	85.7143
31	5	ACPL	M3	90	MARJORIE	E1	1st	1	0	1	0	0	0	1	1	3	1	0	85	80.9524
111	5	ACPL	M4	120	MARJORIE	E1	1st	1	0	0	0	0	0	2	1	3	10	0	80	76.1905
121	5	ACPL	M1	0	TURQUESA	E1	1st	1	0	2	0	0	0	1	1	4	0	0	105	100
2	5	ACPL	M2	60	TURQUESA	E1	1st	1	0	1	0	0	1	2	1	5	1	9	88	83.8095
141	5	ACPL	M3	90	TURQUESA	E1	1st	2	0	2	0	0	0	3	1	6	13	0	95	90.4762
128	5	ACPL	M4	120	TURQUESA	E1	1st	2	0	1	0	0	0	1	1	3	20	0	100	95.2381
80	5	ACPL	M1	0	PARIS.BELLS	E1	1st	1	0	1	0	0	0	2	0	3	0	0	105	100
142	5	ACPL	M2	60	PARIS.BELLS	E1	1st	1	0	0	0	0	0	2	1	3	0	0	100	95.2381
93	5	ACPL	M3	90	PARIS.BELLS	E1	1st	1	0	0	0	0	1	3	1	5	0	0	88	83.8095
30	5	ACPL	M4	120	PARIS.BELLS	E1	1st	3	0	1	3	1	2	1	1	9	20	30	105	100
137	5	ACPL	M1	0	FAVORITO	E1	1st	2	0	1	0	0	0	1	1	3	14	0	95	100
158	5	ACPL	M2	60	FAVORITO	E1	1st	1	0	0	0	0	0	1	2	3	0	0	85	89.4737
134	5	ACPL	M3	90	FAVORITO	E1	1st	2	0	0	1	0	0	2	2	5	11	0	85	89.4737
92	5	ACPL	M4	120	FAVORITO	E1	1st	1	0	0	0	0	0	2	3	5	0	0	98	103.158
77	5	ACPL	M1	0	DIAMANTE	E1	1st	2	0	0	3	0	1	1	1	6	15	16	105	100
95	5	ACPL	M2	60	DIAMANTE	E1	1st	1	0	1	3	2	0	2	1	9	0	0	105	100
155	5	ACPL	M3	90	DIAMANTE	E1	1st	5	1	2	3	2	1	1	1	10	47	15	85	80.9524
55	5	ACPL	M4	120	DIAMANTE	E1	1st	4	1	1	3	2	2	1	1	10	32	14	105	100
67	5	ACPL	M1	0	TUFAO	E1	1st	1	0	1	0	0	0	2	1	4	0	0	95	100
3	5	ACPL	M2	60	TUFAO	E1	1st	1	0	1	1	0	1	2	1	6	1	8	90	94.7368
140	5	ACPL	M3	90	TUFAO	E1	1st	2	0	1	0	0	0	2	1	4	12	0	78	82.1053
144	5	ACPL	M4	120	TUFAO	E1	1st	1	0	1	0	0	0	1	0	2	0	0	90	94.7368
151	5	ACPL	M1	0	PLANETA	E1	1st	1	0	0	0	0	0	1	1	2	0	0	92	100
101	5	ACPL	M2	60	PLANETA	E1	1st	1	0	1	0	0	0	3	2	6	0	0	25	27.1739
84	5	ACPL	M3	90	PLANETA	E1	1st	1	0	0	0	0	0	2	1	3	0	0	80	86.9565
74	5	ACPL	M4	120	PLANETA	E1	1st	1	0	0	0	0	0	2	1	3	0	0	65	70.6522
105	6	ACPH	M1	0	DIAMANTE	E1	1st	4	1	3	3	0	0	1	2	9	34	0	110	100
78	6	ACPH	M2	60	DIAMANTE	E1	1st	2	0	3	3	0	1	2	1	10	13	9	100	90.9091
50	6	ACPH	M3	90	DIAMANTE	E1	1st	4	1	3	3	0	1	2	0	9	29	13	55	50
167	6	ACPH	M4	120	DIAMANTE	E1	1st	2	0	2	3	2	0	1	1	9	19	0	78	70.9091
115	6	ACPH	M1	0	TUFAO	E1	1st	1	0	0	0	0	0	1	0	1	0	0	90	100
35	6	ACPH	M2	60	TUFAO	E1	1st	1	0	1	0	0	0	2	1	4	11	0	48	53.3333
72	6	ACPH	M3	90	TUFAO	E1	1st	3	1	1	0	0	0	2	1	4	24	0	90	100
42	6	ACPH	M4	120	TUFAO	E1	1st	2	0	1	0	0	1	2	1	5	2	8	93	103.333
37	6	ACPH	M1	0	MARJORIE	E1	1st	1	0	1	0	0	0	1	0	2	0	0	110	100
104	6	ACPH	M2	60	MARJORIE	E1	1st	4	1	2	3	0	0	2	2	9	35	0	100	90.9091
159	6	ACPH	M3	90	MARJORIE	E1	1st	2	0	0	0	0	1	0	1	2	16	0	90	81.8182
9	6	ACPH	M4	120	MARJORIE	E1	1st	1	1	0	0	0	0	3	1	4	0	0	105	95.4545
32	6	ACPH	M1	0	TURQUESA	E1	1st	1	0	2	0	0	0	2	1	5	0	0	98	100
26	6	ACPH	M2	60	TURQUESA	E1	1st	1	0	1	0	0	0	2	1	4	0	0	65	66.3265
60	6	ACPH	M3	90	TURQUESA	E1	1st	1	0	1	0	0	0	2	1	4	0	0	100	102.041
51	6	ACPH	M4	120	TURQUESA	E1	1st	3	1	1	0	1	1	1	1	5	20	0	90	91.8367
107	6	ACPH	M1	0	FAVORITO	E1	1st	1	0	0	0	0	0	1	1	2	0	0	100	100
110	6	ACPH	M2	60	FAVORITO	E1	1st	3	1	1	1	0	0	2	3	7	23	0	62	62
53	6	ACPH	M3	90	FAVORITO	E1	1st	1	0	0	0	0	0	3	3	6	0	0	65	65
126	6	ACPH	M4	120	FAVORITO	E1	1st	4	1	3	0	0	0	3	3	9	26	0	80	80
25	6	ACPH	M1	0	PLANETA	E1	1st	1	0	0	0	0	0	2	0	2	9	0	95	100
83	6	ACPH	M2	60	PLANETA	E1	1st	1	0	0	0	0	1	3	1	5	0	19	62	65.2632
86	6	ACPH	M3	90	PLANETA	E1	1st	1	0	1	0	0	0	2	2	5	0	0	60	63.1579
87	6	ACPH	M4	120	PLANETA	E1	1st	2	0	0	0	0	1	2	1	4	14	17	65	68.4211
147	6	ACPH	M1	0	PARIS.BELLS	E1	1st	1	0	1	0	0	0	1	1	3	0	0	100	100
85	6	ACPH	M2	60	PARIS.BELLS	E1	1st	1	0	1	0	0	1	2	2	6	0	0	80	80
1	6	ACPH	M3	90	PARIS.BELLS	E1	1st	1	0	1	3	0	0	2	2	8	5	0	90	90
39	6	ACPH	M4	120	PARIS.BELLS	E1	1st	2	0	0	3	0	1	2	2	8	1	0	105	105
148	1	DL	M1	0	DIAMANTE	E1	2nd	7	2	1	3	1	1	3	1	10	61	19
8	1	DL	M2	120	DIAMANTE	E1	2nd	8	3	1	3	0	2	3	2	11	74	47
136	1	DL	M3	150	DIAMANTE	E1	2nd	7	1	1	3	0	1	1	3	9	64	21
48	1	DL	M4	240	DIAMANTE	E1	2nd	2	0	0	1	0	0	3	1	5	8	0
55	1	DL	M1	0	TUFAO	E1	2nd	1	0	1	0	0	0	2	0	3	0	0
56	1	DL	M2	120	TUFAO	E1	2nd	4	1	2	0	0	0	2	3	7	24	0
21	1	DL	M3	150	TUFAO	E1	2nd	4	1	1	0	0	0	3	0	4	52	18
25	1	DL	M4	240	TUFAO	E1	2nd	1	0	2	0	0	0	1	0	3	0	0
6	2	DL	M1	0	TURQUESA	E1	2nd	4	1	2	0	0	0	2	0	4	40	6
10	2	DL	M2	120	TURQUESA	E1	2nd	3	1	1	0	0	1	3	1	6	24	15
119	2	DL	M3	150	TURQUESA	E1	2nd	1	0	1	0	0	0	3	1	5	0	0
58	2	DL	M4	240	TURQUESA	E1	2nd	1	0	1	0	0	0	1	1	3	0	0
116	2	DL	M1	0	FAVORITO	E1	2nd	1	0	1	0	0	0	1	1	3	0	0
151	2	DL	M2	120	FAVORITO	E1	2nd	6	1	1	0	1	1	3	1	7	49	0
52	2	DL	M3	150	FAVORITO	E1	2nd	1	0	1	1	0	0	2	3	7	0	0
73	2	DL	M4	240	FAVORITO	E1	2nd	1	0	1	0	0	0	3	1	5	0	0
61	2	DL	M1	0	PARIS.BELLS	E1	2nd	1	0	0	0	0	0	1	1	2	0	0
107	2	DL	M2	120	PARIS.BELLS	E1	2nd	3	1	1	0	0	0	3	1	5	19	0
90	2	DL	M3	150	PARIS.BELLS	E1	2nd	1	0	1	0	0	0	3	0	4	0	0
11	2	DL	M4	240	PARIS.BELLS	E1	2nd	1	0	1	0	0	0	2	1	4	0	0
29	3	DL	M1	0	MARJORIE	E1	2nd	2	0	1	0	0	1	1	1	4	12	13
140	3	DL	M2	120	MARJORIE	E1	2nd	3	0	1	0	0	0	3	1	5	22	0
18	3	DL	M3	150	MARJORIE	E1	2nd	2	0	1	0	0	0	1	1	3	1	0
149	3	DL	M4	240	MARJORIE	E1	2nd	1	0	1	0	0	0	2	1	4	0	0
126	4	DL	M1	0	PLANETA	E1	2nd	1	0	1	0	0	0	1	1	3	0	0
159	4	DL	M2	120	PLANETA	E1	2nd	5	1	1	0	0	1	3	2	7	47	21
69	4	DL	M3	150	PLANETA	E1	2nd	5	1	1	0	0	1	2	2	6	45	13
165	4	DL	M4	240	PLANETA	E1	2nd	3	0	1	0	0	1	2	1	5	30	10
162	1	DH	M1	0	FAVORITO	E1	2nd	1	0	1	0	0	0	1	1	3	0	0
62	1	DH	M2	120	FAVORITO	E1	2nd	6	2	1	3	1	1	1	1	8	57	18
121	1	DH	M3	150	FAVORITO	E1	2nd	3	0	1	0	0	0	1	1	3	23	0
37	1	DH	M4	240	FAVORITO	E1	2nd	1	0	1	0	0	0	1	2	4	0	0
124	2	DH	M1	0	DIAMANTE	E1	2nd	1	0	1	0	0	1	1	1	4	0	0
112	2	DH	M2	120	DIAMANTE	E1	2nd	5	1	3	3	1	1	3	2	13	48	21
83	2	DH	M3	150	DIAMANTE	E1	2nd	3	0	1	0	0	1	3	1	6	25	0
86	2	DH	M4	240	DIAMANTE	E1	2nd	1	0	3	1	0	0	2	1	7	0	0
101	2	DH	M1	0	PLANETA	E1	2nd	1	0	3	0	0	0	1	0	4	0	0
43	2	DH	M2	120	PLANETA	E1	2nd	5	2	3	0	0	2	3	1	9	51	33
154	2	DH	M3	150	PLANETA	E1	2nd	8	2	1	0	0	1	3	1	6	74	49
7	2	DH	M4	240	PLANETA	E1	2nd	3	0	0	0	0	1	3	1	5	29	0
160	4	DH	M1	0	TURQUESA	E1	2nd	1	0	1	0	0	0	1	1	3	0	0
35	4	DH	M2	120	TURQUESA	E1	2nd	5	2	1	0	0	1	3	3	8	44	13
117	4	DH	M3	150	TURQUESA	E1	2nd	4	1	1	0	0	1	3	1	6	36	0
145	4	DH	M4	240	TURQUESA	E1	2nd	1	0	1	0	0	0	1	1	3	0	0
146	4	DH	M1	0	PARIS.BELLS	E1	2nd	1	0	1	0	0	0	1	1	3	0	0
20	4	DH	M2	120	PARIS.BELLS	E1	2nd	9	3	3	3	2	2	3	3	16	89	77
40	4	DH	M3	150	PARIS.BELLS	E1	2nd	4	1	1	0	0	0	3	1	5	38	0
51	4	DH	M4	240	PARIS.BELLS	E1	2nd	2	0	1	0	0	0	0	2	3	15	0
49	4	DH	M1	0	TUFAO	E1	2nd	1	0	1	1	0	0	1	1	4	0	0
36	4	DH	M2	120	TUFAO	E1	2nd	7	2	1	3	2	2	3	3	14	71	51
109	4	DH	M3	150	TUFAO	E1	2nd	5	1	1	1	0	0	3	3	8	49	16
85	4	DH	M4	240	TUFAO	E1	2nd	1	0	1	0	0	0	1	1	3	0	0
27	4	DH	M1	0	MARJORIE	E1	2nd	1	0	1	0	0	0	1	1	3	0	0
143	4	DH	M2	120	MARJORIE	E1	2nd	6	1	1	0	0	1	3	3	8	57	12
15	4	DH	M3	150	MARJORIE	E1	2nd	4	1	1	0	0	0	2	3	6	38	0
141	4	DH	M4	240	MARJORIE	E1	2nd	1	0	1	0	0	0	1	1	3	0	0
2	1	DLM	M1	0	MARJORIE	E1	2nd	1	0	1	0	0	0	0	0	1	0	0
110	1	DLM	M2	120	MARJORIE	E1	2nd	2	0	1	0	0	0	1	1	3	16	0
93	1	DLM	M3	150	MARJORIE	E1	2nd	1	0	1	0	0	0	1	1	3	0	0
80	1	DLM	M4	240	MARJORIE	E1	2nd	1	0	1	0	0	0	2	1	4	0	0
153	1	DLM	M1	0	PARIS.BELLS	E1	2nd	1	0	1	0	0	0	1	1	3	0	0
157	1	DLM	M2	120	PARIS.BELLS	E1	2nd	4	1	1	0	0	1	3	2	7	34	9
65	1	DLM	M3	150	PARIS.BELLS	E1	2nd	1	0	0	1	0	0	1	3	5	0	0
91	1	DLM	M4	240	PARIS.BELLS	E1	2nd	1	0	1	0	0	0	1	1	3	0	0
113	3	DLM	M1	0	DIAMANTE	E1	2nd	3	0	1	0	0	0	2	1	4	18	9
152	3	DLM	M2	120	DIAMANTE	E1	2nd	7	2	3	2	1	2	3	1	12	68	27
158	3	DLM	M3	150	DIAMANTE	E1	2nd	4	0	1	1	0	1	3	1	7	37	17
118	3	DLM	M4	240	DIAMANTE	E1	2nd	1	0	2	0	0	0	1	1	4	0	0
127	3	DLM	M1	0	FAVORITO	E1	2nd	1	0	1	1	0	0	1	3	6	0	0
102	3	DLM	M2	120	FAVORITO	E1	2nd	6	2	1	3	1	2	3	3	13	54	26
130	3	DLM	M3	150	FAVORITO	E1	2nd	5	1	1	1	0	0	3	3	8	44	0
9	3	DLM	M4	240	FAVORITO	E1	2nd	1	0	0	1	0	0	2	2	5	0	0
111	1	DLM	M1	0	TURQUESA	E1	2nd	0	0	1	0	0	0	2	0	3	0	0
53	1	DLM	M2	120	TURQUESA	E1	2nd	4	1	1	0	0	0	3	2	6	36	9
64	1	DLM	M3	150	TURQUESA	E1	2nd	2	1	0	0	0	0	2	1	3	21	0
137	1	DLM	M4	240	TURQUESA	E1	2nd	1	0	1	0	0	0	1	1	3	0	0
164	1	DLM	M1	0	PLANETA	E1	2nd	1	0	1	0	0	0	1	0	2	0	0
167	1	DLM	M2	120	PLANETA	E1	2nd	4	1	1	0	0	0	3	1	5	41	10
97	1	DLM	M3	150	PLANETA	E1	2nd	3	0	2	0	0	0	2	1	5	29	0
129	1	DLM	M4	240	PLANETA	E1	2nd	2	0	1	0	0	0	3	0	4	11	0
82	3	DLM	M1	0	TUFAO	E1	2nd	1	0	1	0	0	0	1	1	3	0	0
142	3	DLM	M2	120	TUFAO	E1	2nd	5	1	1	1	0	0	3	3	8	50	11
68	3	DLM	M3	150	TUFAO	E1	2nd	1	0	1	0	0	0	3	2	6	0	0
23	3	DLM	M4	240	TUFAO	E1	2nd	3	1	1	1	0	0	1	1	4	29	0
114	4	DHM	M1	0	DIAMANTE	E1	2nd	2	0	1	1	0	0	1	2	5	9	0
41	4	DHM	M2	120	DIAMANTE	E1	2nd	9	3	3	3	2	2	2	3	15	86	62
50	4	DHM	M3	150	DIAMANTE	E1	2nd	8	3	3	2	2	2	3	3	15	75	57
120	4	DHM	M4	240	DIAMANTE	E1	2nd	4	1	1	0	1	1	1	1	5	31	0
87	4	DHM	M1	0	FAVORITO	E1	2nd	1	0	1	0	0	0	1	2	4	0	0
92	4	DHM	M2	120	FAVORITO	E1	2nd	8	3	1	3	3	2	2	3	14	71	39
47	4	DHM	M3	150	FAVORITO	E1	2nd	5	1	1	1	1	1	2	3	9	46	37
135	4	DHM	M4	240	FAVORITO	E1	2nd	2	0	1	0	0	0	1	1	3	12	0
131	2	DHM	M1	0	TUFAO	E1	2nd	1	0	1	0	0	0	3	0	4	0	0
46	2	DHM	M2	120	TUFAO	E1	2nd	6	2	3	0	0	1	3	3	10	56	39
99	2	DHM	M3	150	TUFAO	E1	2nd	4	1	1	0	0	0	3	3	7	4	0
4	2	DHM	M4	240	TUFAO	E1	2nd	1	0	0	0	0	0	2	0	2	0	0
95	3	DHM	M1	0	TURQUESA	E1	2nd	1	0	1	0	0	0	2	1	4	0	0
57	3	DHM	M2	120	TURQUESA	E1	2nd	8	3	2	2	0	2	3	2	11	71	22
39	3	DHM	M3	150	TURQUESA	E1	2nd	4	1	1	0	0	1	3	1	6	37	31
104	3	DHM	M4	240	TURQUESA	E1	2nd	1	0	1	0	0	0	2	1	4	0	0
128	2	DHM	M1	0	MARJORIE	E1	2nd	1	0	1	0	0	0	1	1	3	0	0
26	2	DHM	M2	120	MARJORIE	E1	2nd	8	2	1	0	3	2	3	3	12	79	73
155	2	DHM	M3	150	MARJORIE	E1	2nd	4	1	1	1	0	0	3	1	6	37	0
150	2	DHM	M4	240	MARJORIE	E1	2nd	1	0	1	0	0	0	2	1	4	0	0
42	3	DHM	M1	0	PLANETA	E1	2nd	1	0	1	0	0	0	1	1	3	0	0
106	3	DHM	M2	120	PLANETA	E1	2nd	7	2	3	0	0	2	3	3	11	67	59
125	3	DHM	M3	150	PLANETA	E1	2nd	6	1	1	0	0	0	2	2	5	54	0
63	3	DHM	M4	240	PLANETA	E1	2nd	1	0	1	0	0	0	1	1	3	9	0
32	3	DHM	M1	0	PARIS.BELLS	E1	2nd	1	0	1	0	0	0	2	1	4	0	0
34	3	DHM	M2	120	PARIS.BELLS	E1	2nd	9	2	3	3	2	2	3	2	15	85	57
19	3	DHM	M3	150	PARIS.BELLS	E1	2nd	6	2	1	1	1	1	3	3	10	62	27
168	3	DHM	M4	240	PARIS.BELLS	E1	2nd	1	0	1	0	0	0	1	1	3	0	0
79	5	ACPL	M1	0	MARJORIE	E1	2nd	1	0	1	0	0	0	1	1	3	0	0
30	5	ACPL	M2	60	MARJORIE	E1	2nd	1	0	1	0	0	0	1	1	3	0	0
76	5	ACPL	M3	90	MARJORIE	E1	2nd	3	0	1	0	0	0	1	1	3	19	0
13	5	ACPL	M4	120	MARJORIE	E1	2nd	3	1	1	0	0	0	2	2	5	19	0
122	5	ACPL	M1	0	TURQUESA	E1	2nd	1	0	1	0	0	0	2	1	4	0	0
147	5	ACPL	M2	60	TURQUESA	E1	2nd	2	0	1	1	0	0	3	1	6	25	0
138	5	ACPL	M3	90	TURQUESA	E1	2nd	4	0	1	0	0	1	3	2	7	33	10
66	5	ACPL	M4	120	TURQUESA	E1	2nd	1	0	1	0	0	0	1	1	3	0	0
156	5	ACPL	M1	0	PARIS.BELLS	E1	2nd	1	0	1	0	0	0	1	0	2	0	0
75	5	ACPL	M2	60	PARIS.BELLS	E1	2nd	1	0	0	0	0	0	2	1	3	0	0
3	5	ACPL	M3	90	PARIS.BELLS	E1	2nd	3	0	1	0	0	1	3	1	6	27	0
103	5	ACPL	M4	120	PARIS.BELLS	E1	2nd	2	0	1	0	0	1	3	1	6	10	0
24	5	ACPL	M1	0	FAVORITO	E1	2nd	1	0	0	0	0	0	1	1	2	0	0
33	5	ACPL	M2	60	FAVORITO	E1	2nd	2	0	0	0	1	0	3	2	6	17	0
31	5	ACPL	M3	90	FAVORITO	E1	2nd	3	1	1	0	0	0	2	2	5	22	12
84	5	ACPL	M4	120	FAVORITO	E1	2nd	1	0	1	0	0	0	1	2	4	0	0
70	5	ACPL	M1	0	DIAMANTE	E1	2nd	3	0	1	3	1	0	1	1	7	21	0
94	5	ACPL	M2	60	DIAMANTE	E1	2nd	2	0	1	3	0	0	1	1	6	19	0
77	5	ACPL	M3	90	DIAMANTE	E1	2nd	4	1	2	3	2	1	1	1	10	32	10
132	5	ACPL	M4	120	DIAMANTE	E1	2nd	4	1	1	3	1	0	1	1	7	32	0
89	5	ACPL	M1	0	TUFAO	E1	2nd	2	0	1	0	0	0	1	1	3	0	0
78	5	ACPL	M2	60	TUFAO	E1	2nd	2	0	1	0	0	0	2	1	4	6	0
72	5	ACPL	M3	90	TUFAO	E1	2nd	2	0	1	0	0	0	2	1	4	14	0
54	5	ACPL	M4	120	TUFAO	E1	2nd	2	0	1	0	0	1	2	0	4	14	9
123	5	ACPL	M1	0	PLANETA	E1	2nd	1	0	0	0	0	0	1	1	2	0	0
5	5	ACPL	M2	60	PLANETA	E1	2nd	2	0	0	0	0	1	3	1	5	16	13
17	5	ACPL	M3	90	PLANETA	E1	2nd	4	1	1	0	0	1	1	1	4	35	0
81	5	ACPL	M4	120	PLANETA	E1	2nd	2	0	0	0	0	0	2	1	3	15	0
45	6	ACPH	M1	0	DIAMANTE	E1	2nd	4	1	3	3	0	0	2	2	10	30	0
60	6	ACPH	M2	60	DIAMANTE	E1	2nd	3	0	3	3	0	1	3	1	11	31	17
96	6	ACPH	M3	90	DIAMANTE	E1	2nd	4	1	3	3	0	1	2	0	9	31	10
166	6	ACPH	M4	120	DIAMANTE	E1	2nd	5	1	3	3	0	1	1	2	10	46	10
12	6	ACPH	M1	0	TUFAO	E1	2nd	1	0	0	0	0	0	2	0	2	0	0
28	6	ACPH	M2	60	TUFAO	E1	2nd	4	1	1	0	0	1	2	2	6	38	20
161	6	ACPH	M3	90	TUFAO	E1	2nd	2	0	1	0	0	0	2	1	4	12	0
14	6	ACPH	M4	120	TUFAO	E1	2nd	4	1	1	0	0	0	2	0	3	26	0
115	6	ACPH	M1	0	MARJORIE	E1	2nd	1	0	1	0	0	0	1	0	2	10	0
1	6	ACPH	M2	60	MARJORIE	E1	2nd	4	1	2	3	0	1	1	1	8	38	17
74	6	ACPH	M3	90	MARJORIE	E1	2nd	4	1	1	0	0	1	1	1	4	32	10
44	6	ACPH	M4	120	MARJORIE	E1	2nd	3	1	1	0	0	0	2	2	5	21	0
71	6	ACPH	M1	0	TURQUESA	E1	2nd	1	0	1	0	0	0	1	1	3	0	0
98	6	ACPH	M2	60	TURQUESA	E1	2nd	2	0	1	0	0	0	1	1	3	21	6
139	6	ACPH	M3	90	TURQUESA	E1	2nd	3	0	1	0	0	0	3	1	5	26	0
100	6	ACPH	M4	120	TURQUESA	E1	2nd	2	0	1	0	0	0	2	1	4	10	0
16	6	ACPH	M1	0	FAVORITO	E1	2nd	1	0	1	0	0	0	1	1	3	0	0
133	6	ACPH	M2	60	FAVORITO	E1	2nd	4	1	1	1	0	0	3	3	8	32	0
88	6	ACPH	M3	90	FAVORITO	E1	2nd	4	1	1	0	1	0	2	3	7	31	17
108	6	ACPH	M4	120	FAVORITO	E1	2nd	2	0	3	0	0	0	2	3	8	10	0
105	6	ACPH	M1	0	PLANETA	E1	2nd	1	0	0	0	0	0	2	1	3	0	0
144	6	ACPH	M2	60	PLANETA	E1	2nd	2	0	0	0	0	0	2	1	3	17	0
59	6	ACPH	M3	90	PLANETA	E1	2nd	2	0	0	0	0	0	2	2	4	18	0
22	6	ACPH	M4	120	PLANETA	E1	2nd	5	2	0	0	0	2	3	1	6	53	39
38	6	ACPH	M1	0	PARIS.BELLS	E1	2nd	1	0	1	0	0	0	1	0	2	0	0
134	6	ACPH	M2	60	PARIS.BELLS	E1	2nd	3	1	1	0	0	1	1	2	5	26	17
163	6	ACPH	M3	90	PARIS.BELLS	E1	2nd	4	1	1	3	0	1	1	2	8	33	9
67	6	ACPH	M4	120	PARIS.BELLS	E1	2nd	1	0	1	3	0	0	1	2	7	0	0
43	1	DL	M1	0	DIAMANTE	E2	1st	5	1	1	3	1	0	2	2	9	51	4
118	1	DL	M2	120	DIAMANTE	E2	1st	7	2	2	3	0	1	2	2	10	70	14
161	1	DL	M3	150	DIAMANTE	E2	1st	6	2	1	3	0	1	2	2	9	60	12
129	1	DL	M4	240	DIAMANTE	E2	1st	4	1	1	1	0	0	3	2	7	36	0
45	1	DL	M1	0	TUFAO	E2	1st	3	1	1	1	0	1	2	1	6	24	9
125	1	DL	M2	120	TUFAO	E2	1st	6	2	2	1	0	0	2	3	8	60	0
91	1	DL	M3	150	TUFAO	E2	1st	3	1	1	1	0	0	2	1	5	30	0
143	1	DL	M4	240	TUFAO	E2	1st	3	1	2	1	0	0	2	1	6	22	0
14	2	DL	M1	0	TURQUESA	E2	1st	2	1	1	0	0	1	2	1	5	14	9
100	2	DL	M2	120	TURQUESA	E2	1st	3	1	1	0	0	1	3	1	6	28	12
168	2	DL	M3	150	TURQUESA	E2	1st	3	1	1	0	0	1	2	1	5	22	10
122	2	DL	M4	240	TURQUESA	E2	1st	3	1	1	0	0	1	2	2	6	25	10
136	2	DL	M1	0	FAVORITO	E2	1st	3	1	1	0	0	1	2	1	5	22	10
44	2	DL	M2	120	FAVORITO	E2	1st	5	1	1	0	1	1	3	2	8	49	10
132	2	DL	M3	150	FAVORITO	E2	1st	3	1	1	1	0	1	2	2	7	24	10
116	2	DL	M4	240	FAVORITO	E2	1st	3	1	1	0	0	1	2	1	5	22	8
113	2	DL	M1	0	PARIS.BELLS	E2	1st	3	1	1	1	0	0	2	1	5	22	0
5	2	DL	M2	120	PARIS.BELLS	E2	1st	3	1	1	1	0	1	2	1	6	17	12
4	2	DL	M3	150	PARIS.BELLS	E2	1st	3	1	1	0	0	1	2	1	5	16	11
73	2	DL	M4	240	PARIS.BELLS	E2	1st	1	1	1	0	0	0	2	1	4	5	0
157	3	DL	M1	0	MARJORIE	E2	1st	3	1	1	0	0	1	2	1	5	21	10
17	3	DL	M2	120	MARJORIE	E2	1st	3	1	1	0	0	0	2	2	5	24	0
131	3	DL	M3	150	MARJORIE	E2	1st	2	1	1	0	0	0	2	1	4	13	0
97	3	DL	M4	240	MARJORIE	E2	1st	3	1	1	0	0	1	2	1	5	30	12
133	4	DL	M1	0	PLANETA	E2	1st	2	1	1	0	0	0	2	1	4	14	0
6	4	DL	M2	120	PLANETA	E2	1st	7	2	1	0	0	2	2	2	7	65	43
57	4	DL	M3	150	PLANETA	E2	1st	6	2	2	1	0	1	2	2	8	59	14
145	4	DL	M4	240	PLANETA	E2	1st	5	1	1	0	0	1	2	2	6	50	9
22	1	DH	M1	0	FAVORITO	E2	1st	0	0	1	0	0	0	1	1	3	0	0
46	1	DH	M2	120	FAVORITO	E2	1st	7	2	2	3	1	1	2	2	11	69	9
139	1	DH	M3	150	FAVORITO	E2	1st	4	1	2	1	0	0	2	2	7	37	0
130	1	DH	M4	240	FAVORITO	E2	1st	3	1	1	0	0	1	2	2	6	24	10
160	2	DH	M1	0	DIAMANTE	E2	1st	4	1	2	0	0	1	2	2	7	39	12
61	2	DH	M2	120	DIAMANTE	E2	1st	8	2	3	3	1	2	2	2	13	77	42
75	2	DH	M3	150	DIAMANTE	E2	1st	5	1	2	1	0	1	2	2	8	50	15
114	2	DH	M4	240	DIAMANTE	E2	1st	4	1	2	1	0	0	2	1	6	36	0
65	2	DH	M1	0	PLANETA	E2	1st	3	1	3	0	0	1	2	1	7	28	10
18	2	DH	M2	120	PLANETA	E2	1st	7	2	3	0	0	1	3	1	8	68	15
33	2	DH	M3	150	PLANETA	E2	1st	7	2	2	0	0	1	3	2	8	57	21
79	2	DH	M4	240	PLANETA	E2	1st	1	0	1	0	0	1	2	1	5	6	6
7	4	DH	M1	0	TURQUESA	E2	1st	2	1	1	0	0	1	2	1	5	14	10
123	4	DH	M2	120	TURQUESA	E2	1st	5	1	1	0	0	1	3	3	8	51	10
106	4	DH	M3	150	TURQUESA	E2	1st	4	1	2	0	0	1	2	1	6	39	10
70	4	DH	M4	240	TURQUESA	E2	1st	2	1	1	0	0	1	2	1	5	14	10
152	4	DH	M1	0	PARIS.BELLS	E2	1st	2	1	1	0	0	0	2	1	4	11	0
38	4	DH	M2	120	PARIS.BELLS	E2	1st	8	2	3	3	1	1	2	2	12	77	12
154	4	DH	M3	150	PARIS.BELLS	E2	1st	4	1	1	0	0	1	3	2	7	41	12
59	4	DH	M4	240	PARIS.BELLS	E2	1st	2	1	1	0	1	1	1	2	6	17	10
63	4	DH	M1	0	TUFAO	E2	1st	3	1	1	1	0	1	2	1	6	24	10
15	4	DH	M2	120	TUFAO	E2	1st	8	2	1	3	1	2	3	3	13	77	29
36	4	DH	M3	150	TUFAO	E2	1st	6	2	2	1	0	1	3	3	10	57	14
68	4	DH	M4	240	TUFAO	E2	1st	2	1	1	0	0	0	2	1	4	12	0
163	4	DH	M1	0	MARJORIE	E2	1st	2	1	1	0	0	0	1	2	4	7	0
117	4	DH	M2	120	MARJORIE	E2	1st	5	1	1	0	1	0	3	3	8	51	0
10	4	DH	M3	150	MARJORIE	E2	1st	4	1	1	0	0	0	2	3	6	35	1
52	4	DH	M4	240	MARJORIE	E2	1st	2	1	1	0	0	1	2	1	5	11	8
76	1	DLM	M1	0	MARJORIE	E2	1st	2	1	1	0	0	1	2	1	5	19	9
96	1	DLM	M2	120	MARJORIE	E2	1st	3	1	1	0	1	0	2	1	5	30	0
124	1	DLM	M3	150	MARJORIE	E2	1st	3	1	1	0	0	1	2	1	5	22	10
19	1	DLM	M4	240	MARJORIE	E2	1st	2	1	1	0	0	0	2	1	4	14	0
82	1	DLM	M1	0	PARIS.BELLS	E2	1st	1	1	1	0	0	1	1	1	4	6	6
94	1	DLM	M2	120	PARIS.BELLS	E2	1st	4	1	1	0	0	1	2	2	6	42	18
64	1	DLM	M3	150	PARIS.BELLS	E2	1st	1	1	0	0	0	0	2	2	4	6	0
166	1	DLM	M4	240	PARIS.BELLS	E2	1st	1	0	1	0	0	0	1	1	3	0	0
54	3	DLM	M1	0	DIAMANTE	E2	1st	3	1	1	1	0	1	2	1	6	26	8
12	3	DLM	M2	120	DIAMANTE	E2	1st	7	2	2	1	1	2	2	2	10	64	33
13	3	DLM	M3	150	DIAMANTE	E2	1st	3	1	1	0	0	1	2	2	6	22	12
49	3	DLM	M4	240	DIAMANTE	E2	1st	3	1	2	0	0	0	2	2	6	24	0
62	3	DLM	M1	0	FAVORITO	E2	1st	3	1	1	0	0	1	2	2	6	27	10
56	3	DLM	M2	120	FAVORITO	E2	1st	6	2	2	3	1	2	3	3	14	57	16
88	3	DLM	M3	150	FAVORITO	E2	1st	4	1	1	1	1	0	2	3	8	37	0
150	3	DLM	M4	240	FAVORITO	E2	1st	3	1	1	1	0	1	2	2	7	22	11
149	1	DLM	M1	0	TURQUESA	E2	1st	1	0	1	0	0	0	2	1	4	0	0
108	1	DLM	M2	120	TURQUESA	E2	1st	4	1	1	1	0	1	3	1	7	37	10
66	1	DLM	M3	150	TURQUESA	E2	1st	2	1	1	0	0	0	2	1	4	19	0
103	1	DLM	M4	240	TURQUESA	E2	1st	2	1	1	1	0	1	2	1	6	14	10
112	1	DLM	M1	0	PLANETA	E2	1st	1	0	1	0	0	0	1	1	3	0	0
146	1	DLM	M2	120	PLANETA	E2	1st	6	2	2	0	0	0	3	1	6	61	0
8	1	DLM	M3	150	PLANETA	E2	1st	4	1	2	0	0	1	2	2	7	41	10
27	1	DLM	M4	240	PLANETA	E2	1st	2	1	1	0	0	0	2	1	4	11	0
102	3	DLM	M1	0	TUFAO	E2	1st	2	1	1	1	0	1	1	1	5	17	14
89	3	DLM	M2	120	TUFAO	E2	1st	6	2	2	1	1	1	3	2	10	57	10
69	3	DLM	M3	150	TUFAO	E2	1st	3	1	2	0	0	0	2	2	6	26	0
23	3	DLM	M4	240	TUFAO	E2	1st	3	1	1	1	0	1	2	1	6	22	12
20	4	DHM	M1	0	DIAMANTE	E2	1st	4	1	1	1	0	1	2	2	7	35	16
40	4	DHM	M2	120	DIAMANTE	E2	1st	9	2	3	3	2	2	3	3	16	91	32
99	4	DHM	M3	150	DIAMANTE	E2	1st	7	2	3	1	1	1	3	3	12	66	12
164	4	DHM	M4	240	DIAMANTE	E2	1st	5	1	1	1	1	1	2	2	8	50	10
81	4	DHM	M1	0	FAVORITO	E2	1st	4	1	1	1	1	1	1	2	7	32	10
11	4	DHM	M2	120	FAVORITO	E2	1st	7	2	1	3	3	2	2	3	14	66	33
98	4	DHM	M3	150	FAVORITO	E2	1st	5	1	2	0	1	1	2	3	9	47	12
29	4	DHM	M4	240	FAVORITO	E2	1st	4	1	1	1	1	1	2	2	8	31	10
119	2	DHM	M1	0	TUFAO	E2	1st	3	1	1	0	0	0	3	1	5	22	0
90	2	DHM	M2	120	TUFAO	E2	1st	7	2	2	1	1	2	3	3	12	67	23
165	2	DHM	M3	150	TUFAO	E2	1st	5	1	2	0	0	0	3	3	8	50	0
71	2	DHM	M4	240	TUFAO	E2	1st	2	1	1	0	0	1	1	1	4	14	9
58	3	DHM	M1	0	TURQUESA	E2	1st	2	1	1	0	0	1	2	1	5	15	10
156	3	DHM	M2	120	TURQUESA	E2	1st	7	2	2	2	1	1	3	2	11	72	13
127	3	DHM	M3	150	TURQUESA	E2	1st	4	1	1	0	0	1	3	2	7	36	10
21	3	DHM	M4	240	TURQUESA	E2	1st	2	1	1	0	0	0	2	1	4	11	0
120	2	DHM	M1	0	MARJORIE	E2	1st	1	0	1	0	0	0	1	1	3	0	0
16	2	DHM	M2	120	MARJORIE	E2	1st	6	1	1	0	3	1	2	3	10	55	9
135	2	DHM	M3	150	MARJORIE	E2	1st	4	1	2	0	0	0	3	1	6	37	0
148	2	DHM	M4	240	MARJORIE	E2	1st	1	0	1	0	0	0	2	1	4	0	0
153	3	DHM	M1	0	PLANETA	E2	1st	3	1	1	0	0	1	2	1	5	21	12
47	3	DHM	M2	120	PLANETA	E2	1st	9	2	3	1	0	2	2	3	11	90	41
109	3	DHM	M3	150	PLANETA	E2	1st	7	2	2	0	0	1	2	2	7	71	10
24	3	DHM	M4	240	PLANETA	E2	1st	3	1	1	0	0	0	2	1	4	21	0
162	3	DHM	M1	0	PARIS.BELLS	E2	1st	2	1	1	0	0	0	2	1	4	7	0
34	3	DHM	M2	120	PARIS.BELLS	E2	1st	8	2	2	3	2	1	2	2	12	80	14
41	3	DHM	M3	150	PARIS.BELLS	E2	1st	6	2	2	1	0	1	2	3	9	57	9
48	3	DHM	M4	240	PARIS.BELLS	E2	1st	2	1	1	0	0	0	2	2	5	10	0
138	5	ACPL	M1	0	MARJORIE	E2	1st	2	1	1	0	0	0	1	1	3	15	0
28	5	ACPL	M2	60	MARJORIE	E2	1st	3	1	1	0	0	1	2	1	5	22	10
31	5	ACPL	M3	90	MARJORIE	E2	1st	3	1	1	0	0	1	2	2	6	22	9
111	5	ACPL	M4	120	MARJORIE	E2	1st	3	1	1	0	0	1	2	1	5	25	7
121	5	ACPL	M1	0	TURQUESA	E2	1st	3	1	2	0	0	1	2	1	6	25	10
2	5	ACPL	M2	60	TURQUESA	E2	1st	3	1	1	0	0	2	2	1	6	20	21
141	5	ACPL	M3	90	TURQUESA	E2	1st	3	1	1	0	0	1	2	2	6	22	10
128	5	ACPL	M4	120	TURQUESA	E2	1st	3	1	1	0	0	0	2	2	5	23	0
80	5	ACPL	M1	0	PARIS.BELLS	E2	1st	2	1	1	0	0	0	2	1	4	12	0
142	5	ACPL	M2	60	PARIS.BELLS	E2	1st	2	1	0	0	0	1	2	1	4	14	10
93	5	ACPL	M3	90	PARIS.BELLS	E2	1st	3	1	1	0	0	1	3	1	6	30	12
30	5	ACPL	M4	120	PARIS.BELLS	E2	1st	5	1	1	3	1	1	2	1	9	47	19
137	5	ACPL	M1	0	FAVORITO	E2	1st	3	1	1	0	0	0	2	2	5	22	0
158	5	ACPL	M2	60	FAVORITO	E2	1st	2	1	1	0	0	0	1	2	4	12	0
134	5	ACPL	M3	90	FAVORITO	E2	1st	4	1	1	1	0	0	2	2	6	37	0
92	5	ACPL	M4	120	FAVORITO	E2	1st	2	1	1	0	0	0	2	2	5	16	0
77	5	ACPL	M1	0	DIAMANTE	E2	1st	5	1	1	3	1	1	2	1	9	50	11
95	5	ACPL	M2	60	DIAMANTE	E2	1st	6	2	2	3	1	1	2	1	10	59	12
155	5	ACPL	M3	90	DIAMANTE	E2	1st	6	2	2	3	1	1	2	1	10	62	18
55	5	ACPL	M4	120	DIAMANTE	E2	1st	5	1	2	3	1	1	2	1	10	51	7
67	5	ACPL	M1	0	TUFAO	E2	1st	2	1	1	0	0	1	2	1	5	19	12
3	5	ACPL	M2	60	TUFAO	E2	1st	2	1	1	0	0	0	2	1	4	13	0
140	5	ACPL	M3	90	TUFAO	E2	1st	3	1	1	0	0	1	2	1	5	22	10
144	5	ACPL	M4	120	TUFAO	E2	1st	2	1	1	0	0	1	2	1	5	19	7
151	5	ACPL	M1	0	PLANETA	E2	1st	1	0	0	0	0	0	1	2	3	0	0
101	5	ACPL	M2	60	PLANETA	E2	1st	2	1	1	0	0	1	3	1	6	16	9
84	5	ACPL	M3	90	PLANETA	E2	1st	2	1	1	0	0	1	1	1	4	16	8
74	5	ACPL	M4	120	PLANETA	E2	1st	2	1	1	0	0	1	2	1	5	14	10
105	6	ACPH	M1	0	DIAMANTE	E2	1st	6	2	3	3	1	0	2	2	11	59	0
78	6	ACPH	M2	60	DIAMANTE	E2	1st	6	2	3	3	1	1	2	1	11	58	15
50	6	ACPH	M3	90	DIAMANTE	E2	1st	7	2	3	3	0	1	2	2	11	67	16
167	6	ACPH	M4	120	DIAMANTE	E2	1st	6	2	3	3	0	1	2	2	11	61	10
115	6	ACPH	M1	0	TUFAO	E2	1st	2	1	1	0	0	0	2	1	4	14	0
35	6	ACPH	M2	60	TUFAO	E2	1st	4	1	2	0	0	1	2	2	7	39	10
72	6	ACPH	M3	90	TUFAO	E2	1st	2	1	1	0	0	0	2	1	4	12	0
42	6	ACPH	M4	120	TUFAO	E2	1st	3	1	1	0	0	1	2	1	5	24	9
37	6	ACPH	M1	0	MARJORIE	E2	1st	3	1	1	0	0	1	2	1	5	25	10
104	6	ACPH	M2	60	MARJORIE	E2	1st	5	1	2	3	0	1	2	1	9	52	13
159	6	ACPH	M3	90	MARJORIE	E2	1st	2	1	1	0	0	0	2	1	4	12	0
9	6	ACPH	M4	120	MARJORIE	E2	1st	3	1	1	0	0	1	2	2	6	24	10
32	6	ACPH	M1	0	TURQUESA	E2	1st	2	1	1	0	0	0	2	1	4	13	0
26	6	ACPH	M2	60	TURQUESA	E2	1st	3	1	1	0	0	1	2	2	6	23	10
60	6	ACPH	M3	90	TURQUESA	E2	1st	4	1	2	1	0	1	2	2	8	38	10
51	6	ACPH	M4	120	TURQUESA	E2	1st	5	1	2	1	0	1	2	2	8	49	16
107	6	ACPH	M1	0	FAVORITO	E2	1st	1	0	1	0	0	0	1	2	4	0	0
110	6	ACPH	M2	60	FAVORITO	E2	1st	6	2	1	1	1	0	3	3	9	61	0
53	6	ACPH	M3	90	FAVORITO	E2	1st	4	1	1	1	1	0	2	3	8	35	0
126	6	ACPH	M4	120	FAVORITO	E2	1st	5	1	3	1	0	0	2	3	9	51	0
25	6	ACPH	M1	0	PLANETA	E2	1st	0	0	0	0	0	0	2	1	3	0	0
83	6	ACPH	M2	60	PLANETA	E2	1st	5	1	1	0	0	2	2	1	6	51	25
86	6	ACPH	M3	90	PLANETA	E2	1st	1	0	1	0	0	0	2	1	4	6	0
87	6	ACPH	M4	120	PLANETA	E2	1st	3	1	1	0	0	1	2	1	5	15	10
147	6	ACPH	M1	0	PARIS.BELLS	E2	1st	2	1	1	0	0	0	1	2	4	15	0
85	6	ACPH	M2	60	PARIS.BELLS	E2	1st	4	1	1	0	1	1	2	2	7	36	10
1	6	ACPH	M3	90	PARIS.BELLS	E2	1st	4	1	1	3	0	1	2	2	9	32	10
39	6	ACPH	M4	120	PARIS.BELLS	E2	1st	4	1	1	3	0	1	2	2	9	39	10
148	1	DL	M1	0	DIAMANTE	E2	2nd	5	1	1	3	1	1	2	1	9	50	8
8	1	DL	M2	120	DIAMANTE	E2	2nd	7	2	2	3	0	2	2	2	11	66	20
136	1	DL	M3	150	DIAMANTE	E2	2nd	6	1	1	3	0	1	2	3	10	63	17
48	1	DL	M4	240	DIAMANTE	E2	2nd	3	1	1	1	0	1	2	1	6	25	10
55	1	DL	M1	0	TUFAO	E2	2nd	2	1	1	0	0	1	2	1	5	15	10
56	1	DL	M2	120	TUFAO	E2	2nd	5	1	2	1	0	1	2	3	9	49	10
21	1	DL	M3	150	TUFAO	E2	2nd	4	1	2	1	0	0	2	1	6	52	0
25	1	DL	M4	240	TUFAO	E2	2nd	2	1	2	1	0	1	2	1	7	14	10
6	2	DL	M1	0	TURQUESA	E2	2nd	2	1	1	1	0	1	2	1	6	12	8
10	2	DL	M2	120	TURQUESA	E2	2nd	3	1	1	0	0	1	3	1	6	23	10
119	2	DL	M3	150	TURQUESA	E2	2nd	3	1	1	0	0	1	3	1	6	26	16
58	2	DL	M4	240	TURQUESA	E2	2nd	2	1	1	0	0	1	2	2	6	15	13
116	2	DL	M1	0	FAVORITO	E2	2nd	3	1	1	0	0	1	2	1	5	25	15
151	2	DL	M2	120	FAVORITO	E2	2nd	4	1	1	0	0	0	3	2	6	40	0
52	2	DL	M3	150	FAVORITO	E2	2nd	2	1	1	1	0	1	2	3	8	14	10
73	2	DL	M4	240	FAVORITO	E2	2nd	1	0	1	0	0	0	2	2	5	8	0
61	2	DL	M1	0	PARIS.BELLS	E2	2nd	2	1	1	1	0	0	2	1	5	16	0
107	2	DL	M2	120	PARIS.BELLS	E2	2nd	5	1	1	1	0	1	3	1	7	51	12
90	2	DL	M3	150	PARIS.BELLS	E2	2nd	2	1	1	0	0	1	3	1	6	14	14
11	2	DL	M4	240	PARIS.BELLS	E2	2nd	1	0	1	0	0	0	2	1	4	6	0
29	3	DL	M1	0	MARJORIE	E2	2nd	2	1	1	0	0	1	2	1	5	15	10
140	3	DL	M2	120	MARJORIE	E2	2nd	5	1	1	0	0	0	3	2	6	49	0
18	3	DL	M3	150	MARJORIE	E2	2nd	2	1	1	0	0	1	2	1	5	15	7
149	3	DL	M4	240	MARJORIE	E2	2nd	2	1	1	0	0	1	2	1	5	14	8
126	4	DL	M1	0	PLANETA	E2	2nd	4	1	1	0	0	1	2	1	5	36	16
159	4	DL	M2	120	PLANETA	E2	2nd	8	2	2	0	0	2	3	2	9	82	36
69	4	DL	M3	150	PLANETA	E2	2nd	6	2	1	0	0	1	3	2	7	58	10
165	4	DL	M4	240	PLANETA	E2	2nd	5	1	1	0	0	1	2	1	5	50	13
162	1	DH	M1	0	FAVORITO	E2	2nd	2	1	2	1	0	1	1	1	6	17	7
62	1	DH	M2	120	FAVORITO	E2	2nd	7	2	2	3	1	2	2	2	12	68	29
121	1	DH	M3	150	FAVORITO	E2	2nd	3	1	1	0	0	0	2	2	5	24	0
37	1	DH	M4	240	FAVORITO	E2	2nd	2	1	1	0	0	0	2	2	5	16	0
124	2	DH	M1	0	DIAMANTE	E2	2nd	4	1	1	1	1	1	2	2	8	36	18
112	2	DH	M2	120	DIAMANTE	E2	2nd	8	2	3	3	1	2	2	3	14	79	32
83	2	DH	M3	150	DIAMANTE	E2	2nd	4	1	1	0	1	1	3	2	8	39	12
86	2	DH	M4	240	DIAMANTE	E2	2nd	4	1	2	1	1	0	2	1	7	42	0
101	2	DH	M1	0	PLANETA	E2	2nd	4	1	3	0	0	1	2	1	7	40	15
43	2	DH	M2	120	PLANETA	E2	2nd	7	2	3	0	0	2	3	1	9	68	24
154	2	DH	M3	150	PLANETA	E2	2nd	7	2	1	0	0	2	3	2	8	70	33
7	2	DH	M4	240	PLANETA	E2	2nd	1	0	1	0	0	1	2	1	5	5	5
160	4	DH	M1	0	TURQUESA	E2	2nd	1	0	1	0	0	0	3	1	5	6	0
35	4	DH	M2	120	TURQUESA	E2	2nd	6	2	1	0	0	1	3	2	7	52	10
117	4	DH	M3	150	TURQUESA	E2	2nd	4	1	2	0	0	1	2	1	6	36	16
145	4	DH	M4	240	TURQUESA	E2	2nd	2	1	1	0	0	1	2	1	5	14	8
146	4	DH	M1	0	PARIS.BELLS	E2	2nd	1	0	1	0	0	0	2	1	4	5	0
20	4	DH	M2	120	PARIS.BELLS	E2	2nd	7	2	2	0	1	2	3	3	11	69	22
40	4	DH	M3	150	PARIS.BELLS	E2	2nd	3	1	1	0	0	1	2	2	6	24	10
51	4	DH	M4	240	PARIS.BELLS	E2	2nd	1	0	1	0	0	0	1	2	4	6	0
49	4	DH	M1	0	TUFAO	E2	2nd	2	1	1	1	0	1	2	1	6	14	10
36	4	DH	M2	120	TUFAO	E2	2nd	8	2	2	3	1	2	3	3	14	77	23
109	4	DH	M3	150	TUFAO	E2	2nd	6	2	1	1	1	1	3	3	10	62	13
85	4	DH	M4	240	TUFAO	E2	2nd	2	1	1	0	0	1	2	1	5	17	13
27	4	DH	M1	0	MARJORIE	E2	2nd	3	1	1	0	0	1	2	2	6	22	10
143	4	DH	M2	120	MARJORIE	E2	2nd	6	2	1	0	0	1	3	3	8	64	15
15	4	DH	M3	150	MARJORIE	E2	2nd	2	1	1	0	0	0	2	3	6	16	0
141	4	DH	M4	240	MARJORIE	E2	2nd	1	0	1	0	0	0	2	1	4	4	0
2	1	DLM	M1	0	MARJORIE	E2	2nd	2	1	1	0	0	1	1	1	4	12	8
110	1	DLM	M2	120	MARJORIE	E2	2nd	3	1	1	0	1	0	2	1	5	25	0
93	1	DLM	M3	150	MARJORIE	E2	2nd	2	1	1	0	0	1	2	1	5	17	10
80	1	DLM	M4	240	MARJORIE	E2	2nd	2	1	1	0	0	0	2	1	4	14	0
153	1	DLM	M1	0	PARIS.BELLS	E2	2nd	0	0	1	0	0	0	1	2	4	0	0
157	1	DLM	M2	120	PARIS.BELLS	E2	2nd	4	1	1	0	0	1	2	2	6	40	11
65	1	DLM	M3	150	PARIS.BELLS	E2	2nd	3	1	1	0	0	1	2	2	6	20	13
91	1	DLM	M4	240	PARIS.BELLS	E2	2nd	1	1	1	0	0	1	1	1	4	8	6
113	3	DLM	M1	0	DIAMANTE	E2	2nd	3	1	1	1	0	1	2	1	6	27	15
152	3	DLM	M2	120	DIAMANTE	E2	2nd	7	2	2	1	1	1	3	2	10	69	16
158	3	DLM	M3	150	DIAMANTE	E2	2nd	5	1	1	1	0	1	2	2	7	51	13
118	3	DLM	M4	240	DIAMANTE	E2	2nd	4	1	2	0	0	1	2	2	7	36	16
127	3	DLM	M1	0	FAVORITO	E2	2nd	3	1	1	1	0	1	2	2	7	25	16
102	3	DLM	M2	120	FAVORITO	E2	2nd	6	1	1	3	1	2	2	3	12	56	33
130	3	DLM	M3	150	FAVORITO	E2	2nd	4	1	1	1	1	1	2	2	8	36	17
9	3	DLM	M4	240	FAVORITO	E2	2nd	3	1	1	1	0	1	2	2	7	23	10
111	1	DLM	M1	0	TURQUESA	E2	2nd	1	0	1	0	0	0	2	1	4	4	0
53	1	DLM	M2	120	TURQUESA	E2	2nd	3	1	1	0	0	1	3	1	6	24	10
64	1	DLM	M3	150	TURQUESA	E2	2nd	2	1	1	0	0	0	2	1	4	16	0
137	1	DLM	M4	240	TURQUESA	E2	2nd	1	0	1	0	0	0	2	1	4	4	0
164	1	DLM	M1	0	PLANETA	E2	2nd	1	0	1	0	0	0	2	1	4	5	0
167	1	DLM	M2	120	PLANETA	E2	2nd	6	2	2	0	0	1	3	1	7	62	14
97	1	DLM	M3	150	PLANETA	E2	2nd	3	1	1	0	0	1	2	1	5	24	15
129	1	DLM	M4	240	PLANETA	E2	2nd	1	0	1	0	0	0	2	1	4	4	0
82	3	DLM	M1	0	TUFAO	E2	2nd	1	1	1	0	0	1	2	1	5	8	10
142	3	DLM	M2	120	TUFAO	E2	2nd	6	2	1	1	0	1	3	3	9	63	15
68	3	DLM	M3	150	TUFAO	E2	2nd	3	1	2	0	0	0	2	3	7	26	0
23	3	DLM	M4	240	TUFAO	E2	2nd	2	1	1	1	0	1	2	1	6	14	10
114	4	DHM	M1	0	DIAMANTE	E2	2nd	4	1	1	1	0	1	2	2	7	36	15
41	4	DHM	M2	120	DIAMANTE	E2	2nd	9	2	3	3	2	2	2	3	15	90	23
50	4	DHM	M3	150	DIAMANTE	E2	2nd	8	2	3	2	2	2	3	3	15	80	26
120	4	DHM	M4	240	DIAMANTE	E2	2nd	4	1	1	1	1	1	2	1	7	36	15
87	4	DHM	M1	0	FAVORITO	E2	2nd	4	1	1	1	0	1	2	2	7	42	14
92	4	DHM	M2	120	FAVORITO	E2	2nd	8	2	1	3	3	2	2	3	14	76	29
47	4	DHM	M3	150	FAVORITO	E2	2nd	4	1	1	1	1	1	3	3	10	36	10
135	4	DHM	M4	240	FAVORITO	E2	2nd	3	1	1	0	1	1	2	1	6	25	17
131	2	DHM	M1	0	TUFAO	E2	2nd	2	1	1	0	0	0	3	1	5	15	0
46	2	DHM	M2	120	TUFAO	E2	2nd	8	2	2	0	1	2	3	3	11	78	25
99	2	DHM	M3	150	TUFAO	E2	2nd	6	2	2	0	0	0	3	3	8	58	0
4	2	DHM	M4	240	TUFAO	E2	2nd	1	0	1	0	0	0	1	1	3	2	0
95	3	DHM	M1	0	TURQUESA	E2	2nd	2	1	1	0	0	1	2	1	5	16	13
57	3	DHM	M2	120	TURQUESA	E2	2nd	7	2	2	2	0	2	3	2	11	67	29
39	3	DHM	M3	150	TURQUESA	E2	2nd	3	1	1	0	0	1	3	2	7	29	10
104	3	DHM	M4	240	TURQUESA	E2	2nd	1	0	1	0	0	0	2	1	4	7	0
128	2	DHM	M1	0	MARJORIE	E2	2nd	1	0	1	0	0	0	1	1	3	4	0
26	2	DHM	M2	120	MARJORIE	E2	2nd	6	1	1	0	3	2	2	3	11	53	22
155	2	DHM	M3	150	MARJORIE	E2	2nd	3	1	1	0	0	0	3	1	5	28	0
150	2	DHM	M4	240	MARJORIE	E2	2nd	1	0	1	0	0	0	2	1	4	3	0
42	3	DHM	M1	0	PLANETA	E2	2nd	1	0	1	0	0	1	2	1	5	7	10
106	3	DHM	M2	120	PLANETA	E2	2nd	9	2	3	1	0	3	2	3	12	90	44
125	3	DHM	M3	150	PLANETA	E2	2nd	7	2	2	0	0	2	2	2	8	68	33
63	3	DHM	M4	240	PLANETA	E2	2nd	5	1	2	0	0	2	2	1	7	49	30
32	3	DHM	M1	0	PARIS.BELLS	E2	2nd	2	1	1	0	0	1	2	2	6	18	10
34	3	DHM	M2	120	PARIS.BELLS	E2	2nd	8	2	2	3	2	2	2	2	13	76	22
19	3	DHM	M3	150	PARIS.BELLS	E2	2nd	6	2	2	1	0	1	3	3	10	61	11
168	3	DHM	M4	240	PARIS.BELLS	E2	2nd	1	0	1	0	0	0	1	1	3	5	0
79	5	ACPL	M1	0	MARJORIE	E2	2nd	1	1	1	0	0	0	2	1	4	9	0
30	5	ACPL	M2	60	MARJORIE	E2	2nd	3	1	1	0	0	1	2	1	5	26	10
76	5	ACPL	M3	90	MARJORIE	E2	2nd	3	1	1	0	0	1	2	2	6	23	11
13	5	ACPL	M4	120	MARJORIE	E2	2nd	1	0	1	0	0	0	2	1	4	7	0
122	5	ACPL	M1	0	TURQUESA	E2	2nd	3	1	1	0	0	0	2	2	5	25	4
147	5	ACPL	M2	60	TURQUESA	E2	2nd	2	1	1	0	0	1	2	1	5	14	8
138	5	ACPL	M3	90	TURQUESA	E2	2nd	3	1	1	0	0	1	2	2	6	26	18
66	5	ACPL	M4	120	TURQUESA	E2	2nd	2	1	1	0	0	0	1	1	3	19	0
156	5	ACPL	M1	0	PARIS.BELLS	E2	2nd	2	1	1	0	0	0	2	1	4	14	0
75	5	ACPL	M2	60	PARIS.BELLS	E2	2nd	2	1	1	0	0	1	3	1	6	14	10
3	5	ACPL	M3	90	PARIS.BELLS	E2	2nd	3	1	1	0	0	1	3	1	6	23	8
103	5	ACPL	M4	120	PARIS.BELLS	E2	2nd	3	1	1	0	0	1	2	1	5	25	16
24	5	ACPL	M1	0	FAVORITO	E2	2nd	3	1	1	1	0	0	2	2	6	30	0
33	5	ACPL	M2	60	FAVORITO	E2	2nd	2	1	1	0	0	0	2	2	5	16	0
31	5	ACPL	M3	90	FAVORITO	E2	2nd	3	1	1	1	0	0	2	2	6	27	0
84	5	ACPL	M4	120	FAVORITO	E2	2nd	3	1	1	1	0	1	2	2	7	25	12
70	5	ACPL	M1	0	DIAMANTE	E2	2nd	4	1	1	3	1	1	2	1	9	34	10
94	5	ACPL	M2	60	DIAMANTE	E2	2nd	4	1	1	3	1	1	2	1	9	40	12
77	5	ACPL	M3	90	DIAMANTE	E2	2nd	6	1	2	3	2	2	2	1	12	58	26
132	5	ACPL	M4	120	DIAMANTE	E2	2nd	5	1	1	3	1	1	2	1	9	50	17
89	5	ACPL	M1	0	TUFAO	E2	2nd	2	1	1	0	0	1	2	1	5	14	14
78	5	ACPL	M2	60	TUFAO	E2	2nd	2	1	1	0	0	0	2	1	4	13	0
72	5	ACPL	M3	90	TUFAO	E2	2nd	2	1	1	0	0	1	2	1	5	15	10
54	5	ACPL	M4	120	TUFAO	E2	2nd	2	1	1	0	0	1	2	1	5	14	10
123	5	ACPL	M1	0	PLANETA	E2	2nd	2	1	1	0	0	0	2	2	5	17	4
5	5	ACPL	M2	60	PLANETA	E2	2nd	1	0	1	0	0	0	2	1	4	0	0
17	5	ACPL	M3	90	PLANETA	E2	2nd	2	1	1	0	0	1	2	1	5	15	6
81	5	ACPL	M4	120	PLANETA	E2	2nd	2	1	1	0	0	1	2	1	5	14	13
45	6	ACPH	M1	0	DIAMANTE	E2	2nd	6	1	3	3	0	1	2	2	11	60	10
60	6	ACPH	M2	60	DIAMANTE	E2	2nd	6	2	3	3	1	1	2	1	11	62	22
96	6	ACPH	M3	90	DIAMANTE	E2	2nd	7	2	3	3	0	1	2	2	11	65	15
166	6	ACPH	M4	120	DIAMANTE	E2	2nd	6	2	3	3	1	1	2	2	12	62	14
12	6	ACPH	M1	0	TUFAO	E2	2nd	1	0	1	0	0	0	2	1	4	6	0
28	6	ACPH	M2	60	TUFAO	E2	2nd	4	1	2	0	0	1	2	2	7	36	10
161	6	ACPH	M3	90	TUFAO	E2	2nd	2	1	1	0	0	0	2	1	4	10	0
14	6	ACPH	M4	120	TUFAO	E2	2nd	2	1	1	0	0	1	2	1	5	15	6
115	6	ACPH	M1	0	MARJORIE	E2	2nd	3	1	1	0	0	1	2	1	5	25	15
1	6	ACPH	M2	60	MARJORIE	E2	2nd	6	1	2	3	0	1	2	2	10	52	8
74	6	ACPH	M3	90	MARJORIE	E2	2nd	3	1	1	0	0	1	2	2	6	23	10
44	6	ACPH	M4	120	MARJORIE	E2	2nd	2	1	1	0	0	1	2	2	6	15	10
71	6	ACPH	M1	0	TURQUESA	E2	2nd	2	1	1	0	0	1	2	1	5	15	10
98	6	ACPH	M2	60	TURQUESA	E2	2nd	3	1	1	0	0	1	2	1	5	24	15
139	6	ACPH	M3	90	TURQUESA	E2	2nd	4	1	1	0	0	1	2	2	6	41	15
100	6	ACPH	M4	120	TURQUESA	E2	2nd	3	1	1	0	0	1	2	1	5	25	10
16	6	ACPH	M1	0	FAVORITO	E2	2nd	1	0	1	0	0	0	1	2	4	8	0
133	6	ACPH	M2	60	FAVORITO	E2	2nd	5	1	1	2	1	0	2	3	9	50	0
88	6	ACPH	M3	90	FAVORITO	E2	2nd	5	1	1	1	1	1	2	3	9	50	14
108	6	ACPH	M4	120	FAVORITO	E2	2nd	6	1	2	1	1	0	2	3	9	59	0
105	6	ACPH	M1	0	PLANETA	E2	2nd	1	0	1	0	0	1	2	1	5	7	5
144	6	ACPH	M2	60	PLANETA	E2	2nd	1	0	1	0	0	1	2	1	5	5	8
59	6	ACPH	M3	90	PLANETA	E2	2nd	1	0	0	0	0	0	2	2	4	7	0
22	6	ACPH	M4	120	PLANETA	E2	2nd	2	1	1	0	0	1	2	1	5	15	10
38	6	ACPH	M1	0	PARIS.BELLS	E2	2nd	1	1	1	0	0	0	2	1	4	9	0
134	6	ACPH	M2	60	PARIS.BELLS	E2	2nd	4	1	1	0	1	1	2	2	7	48	18
163	6	ACPH	M3	90	PARIS.BELLS	E2	2nd	3	1	1	3	0	1	2	2	9	27	13
67	6	ACPH	M4	120	PARIS.BELLS	E2	2nd	5	1	1	3	0	1	2	2	9	50	10
43	1	DL	M1	0	DIAMANTE	E3	1st	2	1	2	3	1	0	3	2	11	3	0
118	1	DL	M2	120	DIAMANTE	E3	1st	8	2	2	3	0	2	2	2	11	72	60
161	1	DL	M3	150	DIAMANTE	E3	1st	3	1	2	3	0	1	2	3	11	26	6
129	1	DL	M4	240	DIAMANTE	E3	1st	1	0	0	0	0	0	1	2	3	0	0
45	1	DL	M1	0	TUFAO	E3	1st	3	1	2	0	0	1	2	1	6	10	4
125	1	DL	M2	120	TUFAO	E3	1st	6	2	2	0	0	1	2	3	8	56	39
91	1	DL	M3	150	TUFAO	E3	1st	3	2	2	0	0	1	2	1	6	23	3
143	1	DL	M4	240	TUFAO	E3	1st	1	0	2	0	0	0	1	1	4	0	0
14	2	DL	M1	0	TURQUESA	E3	1st	1	0	1	0	0	0	2	1	4	3	0
100	2	DL	M2	120	TURQUESA	E3	1st	4	2	1	0	0	1	3	2	7	31	16
168	2	DL	M3	150	TURQUESA	E3	1st	3	2	2	0	0	1	3	2	8	20	9
122	2	DL	M4	240	TURQUESA	E3	1st	2	1	1	0	0	1	3	1	6	8	4
136	2	DL	M1	0	FAVORITO	E3	1st	1	0	0	0	0	0	2	1	3	0	0
44	2	DL	M2	120	FAVORITO	E3	1st	6	2	1	0	0	1	3	2	7	55	38
132	2	DL	M3	150	FAVORITO	E3	1st	2	1	0	1	0	0	2	3	6	7	0
116	2	DL	M4	240	FAVORITO	E3	1st	1	0	0	0	0	0	3	2	5	0	0
113	2	DL	M1	0	PARIS.BELLS	E3	1st	1	0	0	1	0	0	1	1	3	0	0
5	2	DL	M2	120	PARIS.BELLS	E3	1st	5	2	1	0	0	1	2	1	5	42	21
4	2	DL	M3	150	PARIS.BELLS	E3	1st	3	1	1	0	0	1	3	1	6	13	17
73	2	DL	M4	240	PARIS.BELLS	E3	1st	1	0	0	0	0	0	2	1	3	0	0
157	3	DL	M1	0	MARJORIE	E3	1st	2	1	0	0	0	1	2	2	5	3	6
17	3	DL	M2	120	MARJORIE	E3	1st	4	2	1	0	0	1	2	2	6	24	3
131	3	DL	M3	150	MARJORIE	E3	1st	2	1	0	0	0	0	2	2	4	7	0
97	3	DL	M4	240	MARJORIE	E3	1st	1	0	0	0	0	0	2	1	3	0	0
133	4	DL	M1	0	PLANETA	E3	1st	3	2	2	0	0	1	2	1	6	29	9
6	4	DL	M2	120	PLANETA	E3	1st	9	2	2	0	0	2	2	2	8	83	59
57	4	DL	M3	150	PLANETA	E3	1st	7	2	2	0	0	1	3	2	8	56	18
145	4	DL	M4	240	PLANETA	E3	1st	5	2	0	0	0	2	3	2	7	56	43
22	1	DH	M1	0	FAVORITO	E3	1st	1	0	2	0	0	0	1	1	4	0	0
46	1	DH	M2	120	FAVORITO	E3	1st	8	2	2	3	2	2	2	2	13	80	53
139	1	DH	M3	150	FAVORITO	E3	1st	5	2	0	0	0	2	2	2	6	45	46
130	1	DH	M4	240	FAVORITO	E3	1st	2	1	0	0	0	0	2	2	4	7	3
160	2	DH	M1	0	DIAMANTE	E3	1st	2	1	1	1	0	1	2	2	7	6	3
61	2	DH	M2	120	DIAMANTE	E3	1st	9	2	3	3	1	2	2	2	13	91	85
75	2	DH	M3	150	DIAMANTE	E3	1st	4	2	2	0	0	2	3	2	9	39	36
114	2	DH	M4	240	DIAMANTE	E3	1st	1	0	3	1	0	0	2	1	7	0	0
65	2	DH	M1	0	PLANETA	E3	1st	4	2	3	0	0	1	2	1	7	30	7
18	2	DH	M2	120	PLANETA	E3	1st	9	2	3	0	0	2	3	1	9	99	85
33	2	DH	M3	150	PLANETA	E3	1st	8	2	2	0	0	2	3	2	9	81	51
79	2	DH	M4	240	PLANETA	E3	1st	4	2	0	0	0	1	3	0	4	20	13
7	4	DH	M1	0	TURQUESA	E3	1st	1	0	1	0	0	0	2	1	4	0	0
123	4	DH	M2	120	TURQUESA	E3	1st	6	2	2	0	0	2	3	2	9	50	46
106	4	DH	M3	150	TURQUESA	E3	1st	5	2	2	0	0	2	3	1	8	49	45
70	4	DH	M4	240	TURQUESA	E3	1st	3	2	2	0	0	1	2	2	7	15	3
152	4	DH	M1	0	PARIS.BELLS	E3	1st	2	1	0	0	0	0	2	1	3	2	0
38	4	DH	M2	120	PARIS.BELLS	E3	1st	9	2	3	3	2	2	3	3	16	93	76
154	4	DH	M3	150	PARIS.BELLS	E3	1st	6	2	1	0	0	2	3	2	8	56	46
59	4	DH	M4	240	PARIS.BELLS	E3	1st	1	0	0	0	0	0	1	2	3	0	0
63	4	DH	M1	0	TUFAO	E3	1st	2	1	1	1	0	0	2	2	6	4	0
15	4	DH	M2	120	TUFAO	E3	1st	9	2	2	3	2	2	3	3	15	88	75
36	4	DH	M3	150	TUFAO	E3	1st	5	2	2	1	1	1	3	3	11	52	30
68	4	DH	M4	240	TUFAO	E3	1st	2	1	2	0	0	0	3	2	7	7	1
163	4	DH	M1	0	MARJORIE	E3	1st	1	0	0	0	0	0	1	2	3	0	0
117	4	DH	M2	120	MARJORIE	E3	1st	6	2	1	0	0	1	3	3	8	55	26
10	4	DH	M3	150	MARJORIE	E3	1st	4	2	1	0	0	1	2	3	7	33	14
52	4	DH	M4	240	MARJORIE	E3	1st	1	0	0	0	0	0	2	2	4	0	0
76	1	DLM	M1	0	MARJORIE	E3	1st	1	0	0	0	0	0	1	0	1	0	0
96	1	DLM	M2	120	MARJORIE	E3	1st	3	2	1	0	0	1	2	2	6	15	3
124	1	DLM	M3	150	MARJORIE	E3	1st	3	1	0	0	0	1	2	1	4	11	4
19	1	DLM	M4	240	MARJORIE	E3	1st	1	0	1	0	0	0	1	1	3	0	0
82	1	DLM	M1	0	PARIS.BELLS	E3	1st	1	0	1	0	0	0	1	1	3	0	0
94	1	DLM	M2	120	PARIS.BELLS	E3	1st	5	2	0	0	0	2	2	2	6	52	46
64	1	DLM	M3	150	PARIS.BELLS	E3	1st	1	0	0	0	0	0	2	3	5	0	0
166	1	DLM	M4	240	PARIS.BELLS	E3	1st	1	0	0	0	0	0	1	3	4	0	0
54	3	DLM	M1	0	DIAMANTE	E3	1st	4	2	0	1	0	2	3	1	7	40	30
12	3	DLM	M2	120	DIAMANTE	E3	1st	6	2	3	1	0	2	3	2	11	66	48
13	3	DLM	M3	150	DIAMANTE	E3	1st	3	1	2	0	0	1	2	2	7	15	6
49	3	DLM	M4	240	DIAMANTE	E3	1st	1	0	2	0	0	0	2	2	6	0	0
62	3	DLM	M1	0	FAVORITO	E3	1st	2	1	1	0	0	0	2	2	5	4	0
56	3	DLM	M2	120	FAVORITO	E3	1st	5	2	1	3	1	2	3	3	13	0	49
88	3	DLM	M3	150	FAVORITO	E3	1st	3	1	2	1	1	1	2	3	10	22	4
150	3	DLM	M4	240	FAVORITO	E3	1st	2	1	1	0	0	0	2	2	5	9	0
149	1	DLM	M1	0	TURQUESA	E3	1st	1	0	0	0	0	0	2	0	2	0	0
108	1	DLM	M2	120	TURQUESA	E3	1st	4	2	1	0	0	1	3	1	6	42	31
66	1	DLM	M3	150	TURQUESA	E3	1st	3	2	1	0	0	1	3	2	7	22	7
103	1	DLM	M4	240	TURQUESA	E3	1st	1	0	0	0	0	0	1	0	1	0	0
112	1	DLM	M1	0	PLANETA	E3	1st	1	0	1	0	0	0	0	0	1	0	0
146	1	DLM	M2	120	PLANETA	E3	1st	7	2	2	0	0	2	2	1	7	65	55
8	1	DLM	M3	150	PLANETA	E3	1st	5	2	2	0	0	1	2	1	6	42	7
27	1	DLM	M4	240	PLANETA	E3	1st	1	0	0	0	0	0	3	0	3	0	0
102	3	DLM	M1	0	TUFAO	E3	1st	1	0	1	0	0	0	1	1	3	0	0
89	3	DLM	M2	120	TUFAO	E3	1st	5	2	2	0	0	2	3	3	10	47	39
69	3	DLM	M3	150	TUFAO	E3	1st	3	2	2	0	0	1	2	2	7	13	3
23	3	DLM	M4	240	TUFAO	E3	1st	1	0	1	0	0	0	2	1	4	2	0
20	4	DHM	M1	0	DIAMANTE	E3	1st	3	1	2	1	0	1	3	2	9	17	6
40	4	DHM	M2	120	DIAMANTE	E3	1st	9	2	3	3	2	2	3	3	16	95	84
99	4	DHM	M3	150	DIAMANTE	E3	1st	7	2	3	1	1	1	3	3	12	58	14
164	4	DHM	M4	240	DIAMANTE	E3	1st	5	2	2	1	1	1	2	2	9	40	31
81	4	DHM	M1	0	FAVORITO	E3	1st	2	1	1	0	0	0	1	3	5	3	0
11	4	DHM	M2	120	FAVORITO	E3	1st	8	2	2	3	3	2	2	3	15	74	72
98	4	DHM	M3	150	FAVORITO	E3	1st	4	2	2	1	2	2	3	3	13	37	44
29	4	DHM	M4	240	FAVORITO	E3	1st	3	1	1	0	1	1	2	2	7	12	6
119	2	DHM	M1	0	TUFAO	E3	1st	2	1	1	0	0	0	3	1	5	5	1
90	2	DHM	M2	120	TUFAO	E3	1st	9	2	2	0	0	2	3	3	10	78	71
165	2	DHM	M3	150	TUFAO	E3	1st	7	2	2	0	0	2	3	3	10	62	49
71	2	DHM	M4	240	TUFAO	E3	1st	1	0	1	0	0	0	2	1	4	0	0
58	3	DHM	M1	0	TURQUESA	E3	1st	1	0	1	0	0	0	2	1	4	4	0
156	3	DHM	M2	120	TURQUESA	E3	1st	8	2	3	2	1	2	3	2	13	76	67
127	3	DHM	M3	150	TURQUESA	E3	1st	5	2	1	0	0	2	3	2	8	50	43
21	3	DHM	M4	240	TURQUESA	E3	1st	1	0	1	0	0	1	3	0	5	0	0
120	2	DHM	M1	0	MARJORIE	E3	1st	1	0	0	0	0	0	1	1	2	0	0
16	2	DHM	M2	120	MARJORIE	E3	1st	6	2	1	0	3	2	2	3	11	56	47
135	2	DHM	M3	150	MARJORIE	E3	1st	6	2	1	0	0	2	3	2	8	54	56
148	2	DHM	M4	240	MARJORIE	E3	1st	1	0	0	0	0	0	2	2	4	0	0
153	3	DHM	M1	0	PLANETA	E3	1st	2	1	0	0	0	0	3	2	5	4	0
47	3	DHM	M2	120	PLANETA	E3	1st	9	2	3	0	0	2	1	3	9	93	92
109	3	DHM	M3	150	PLANETA	E3	1st	8	2	2	0	0	2	2	2	8	78	69
24	3	DHM	M4	240	PLANETA	E3	1st	5	2	2	0	0	1	2	1	6	49	11
162	3	DHM	M1	0	PARIS.BELLS	E3	1st	1	0	0	0	0	0	1	2	3	0	0
34	3	DHM	M2	120	PARIS.BELLS	E3	1st	9	2	2	3	2	2	3	2	14	96	47
41	3	DHM	M3	150	PARIS.BELLS	E3	1st	7	2	1	1	0	2	3	3	10	66	53
48	3	DHM	M4	240	PARIS.BELLS	E3	1st	1	0	1	0	0	0	2	1	4	0	0
138	5	ACPL	M1	0	MARJORIE	E3	1st	1	0	0	0	0	0	1	1	2	0	0
28	5	ACPL	M2	60	MARJORIE	E3	1st	2	1	1	0	0	0	2	2	5	7	3
31	5	ACPL	M3	90	MARJORIE	E3	1st	3	1	1	0	0	1	2	2	6	22	9
111	5	ACPL	M4	120	MARJORIE	E3	1st	1	0	0	0	0	0	3	2	5	0	0
121	5	ACPL	M1	0	TURQUESA	E3	1st	2	1	2	0	0	0	2	2	6	6	2
2	5	ACPL	M2	60	TURQUESA	E3	1st	1	0	1	0	0	0	2	2	5	0	0
141	5	ACPL	M3	90	TURQUESA	E3	1st	3	2	2	0	0	1	3	2	8	22	2
128	5	ACPL	M4	120	TURQUESA	E3	1st	3	2	1	0	0	1	3	2	7	22	5
80	5	ACPL	M1	0	PARIS.BELLS	E3	1st	2	1	1	0	0	0	3	1	5	3	0
142	5	ACPL	M2	60	PARIS.BELLS	E3	1st	1	0	0	0	0	0	2	1	3	0	0
93	5	ACPL	M3	90	PARIS.BELLS	E3	1st	2	1	1	0	0	0	3	1	5	3	0
30	5	ACPL	M4	120	PARIS.BELLS	E3	1st	4	1	1	3	0	1	2	2	9	33	29
137	5	ACPL	M1	0	FAVORITO	E3	1st	2	1	0	1	0	0	1	2	4	6	0
158	5	ACPL	M2	60	FAVORITO	E3	1st	3	1	1	1	0	1	2	3	8	3	3
134	5	ACPL	M3	90	FAVORITO	E3	1st	2	1	2	1	0	0	2	3	8	12	0
92	5	ACPL	M4	120	FAVORITO	E3	1st	2	1	1	0	0	0	2	3	6	5	0
77	5	ACPL	M1	0	DIAMANTE	E3	1st	2	1	2	3	1	0	2	2	10	6	4
95	5	ACPL	M2	60	DIAMANTE	E3	1st	2	1	2	3	1	1	2	1	10	2	3
155	5	ACPL	M3	90	DIAMANTE	E3	1st	4	2	3	3	1	2	2	2	13	45	46
55	5	ACPL	M4	120	DIAMANTE	E3	1st	3	2	2	3	1	1	2	2	11	16	5
67	5	ACPL	M1	0	TUFAO	E3	1st	1	0	1	0	0	0	2	1	4	4	0
3	5	ACPL	M2	60	TUFAO	E3	1st	3	1	2	0	0	1	2	1	6	13	2
140	5	ACPL	M3	90	TUFAO	E3	1st	4	2	0	0	0	1	2	1	4	34	21
144	5	ACPL	M4	120	TUFAO	E3	1st	1	0	0	0	0	0	1	1	2	0	0
151	5	ACPL	M1	0	PLANETA	E3	1st	2	1	0	0	0	0	2	2	4	4	0
101	5	ACPL	M2	60	PLANETA	E3	1st	1	0	0	0	0	0	3	1	4	0	0
84	5	ACPL	M3	90	PLANETA	E3	1st	3	2	1	0	0	1	2	1	5	23	14
74	5	ACPL	M4	120	PLANETA	E3	1st	2	1	0	0	0	0	2	1	3	7	0
105	6	ACPH	M1	0	DIAMANTE	E3	1st	3	1	3	3	1	0	1	2	10	20	1
78	6	ACPH	M2	60	DIAMANTE	E3	1st	4	2	3	3	1	2	3	3	15	37	46
50	6	ACPH	M3	90	DIAMANTE	E3	1st	5	2	3	3	0	1	2	3	12	47	27
167	6	ACPH	M4	120	DIAMANTE	E3	1st	5	2	3	3	0	2	2	3	13	42	41
115	6	ACPH	M1	0	TUFAO	E3	1st	1	0	0	0	0	0	1	1	2	0	0
35	6	ACPH	M2	60	TUFAO	E3	1st	2	1	2	0	0	0	2	2	6	6	3
72	6	ACPH	M3	90	TUFAO	E3	1st	3	2	1	0	0	1	2	1	5	16	3
42	6	ACPH	M4	120	TUFAO	E3	1st	4	2	1	0	0	1	3	1	6	25	4
37	6	ACPH	M1	0	MARJORIE	E3	1st	1	0	2	0	0	0	1	1	4	0	0
104	6	ACPH	M2	60	MARJORIE	E3	1st	3	2	3	3	0	1	2	2	11	28	10
159	6	ACPH	M3	90	MARJORIE	E3	1st	5	2	2	0	0	2	2	2	8	45	45
9	6	ACPH	M4	120	MARJORIE	E3	1st	3	1	1	0	0	1	2	2	6	13	1
32	6	ACPH	M1	0	TURQUESA	E3	1st	2	1	2	0	0	0	2	1	5	3	0
26	6	ACPH	M2	60	TURQUESA	E3	1st	4	2	1	0	0	1	3	2	7	35	13
60	6	ACPH	M3	90	TURQUESA	E3	1st	6	2	2	0	0	2	2	1	7	49	47
51	6	ACPH	M4	120	TURQUESA	E3	1st	4	2	2	0	0	1	3	2	8	30	12
107	6	ACPH	M1	0	FAVORITO	E3	1st	1	0	0	0	0	0	1	2	3	0	0
110	6	ACPH	M2	60	FAVORITO	E3	1st	5	2	1	1	0	1	3	3	9	43	4
53	6	ACPH	M3	90	FAVORITO	E3	1st	5	2	0	1	2	1	3	3	10	46	22
126	6	ACPH	M4	120	FAVORITO	E3	1st	3	1	3	1	0	1	2	3	10	11	8
25	6	ACPH	M1	0	PLANETA	E3	1st	1	0	0	0	0	0	2	1	3	2	0
83	6	ACPH	M2	60	PLANETA	E3	1st	6	2	0	0	0	2	3	1	6	55	49
86	6	ACPH	M3	90	PLANETA	E3	1st	3	1	0	0	0	1	3	2	6	19	6
87	6	ACPH	M4	120	PLANETA	E3	1st	5	2	0	0	0	2	2	1	5	44	37
147	6	ACPH	M1	0	PARIS.BELLS	E3	1st	1	0	0	0	0	0	1	2	3	0	0
85	6	ACPH	M2	60	PARIS.BELLS	E3	1st	4	2	1	0	1	2	2	2	8	44	37
1	6	ACPH	M3	90	PARIS.BELLS	E3	1st	2	1	1	3	0	1	2	2	9	5	22
39	6	ACPH	M4	120	PARIS.BELLS	E3	1st	2	1	0	3	0	1	3	2	9	3	4
148	1	DL	M1	0	DIAMANTE	E3	2nd	2	1	2	3	1	1	2	2	11	18	6
8	1	DL	M2	120	DIAMANTE	E3	2nd	8	2	3	3	0	2	3	2	13	65	46
136	1	DL	M3	150	DIAMANTE	E3	2nd	3	1	2	3	1	1	2	3	12	28	16
48	1	DL	M4	240	DIAMANTE	E3	2nd	2	1	1	1	0	0	3	1	6	6	0
55	1	DL	M1	0	TUFAO	E3	2nd	2	1	2	0	0	1	2	1	6	15	11
56	1	DL	M2	120	TUFAO	E3	2nd	7	2	2	0	0	2	2	3	9	62	50
21	1	DL	M3	150	TUFAO	E3	2nd	3	1	2	0	0	1	3	1	7	19	5
25	1	DL	M4	240	TUFAO	E3	2nd	2	1	3	1	0	0	2	1	7	12	2
6	2	DL	M1	0	TURQUESA	E3	2nd	4	1	1	1	0	1	2	1	6	28	7
10	2	DL	M2	120	TURQUESA	E3	2nd	5	2	2	0	0	2	3	2	9	46	29
119	2	DL	M3	150	TURQUESA	E3	2nd	3	2	2	0	0	1	3	2	8	19	11
58	2	DL	M4	240	TURQUESA	E3	2nd	3	1	1	0	0	1	3	2	7	23	17
116	2	DL	M1	0	FAVORITO	E3	2nd	2	1	1	1	0	1	2	2	7	2	3
151	2	DL	M2	120	FAVORITO	E3	2nd	5	2	2	0	1	1	3	2	9	33	31
52	2	DL	M3	150	FAVORITO	E3	2nd	3	1	1	1	0	1	2	3	8	18	10
73	2	DL	M4	240	FAVORITO	E3	2nd	1	0	1	0	0	0	3	2	6	0	0
61	2	DL	M1	0	PARIS.BELLS	E3	2nd	1	0	0	1	0	0	2	1	4	0	0
107	2	DL	M2	120	PARIS.BELLS	E3	2nd	3	2	1	1	0	1	3	1	7	27	13
90	2	DL	M3	150	PARIS.BELLS	E3	2nd	3	1	1	1	0	1	2	1	6	19	3
11	2	DL	M4	240	PARIS.BELLS	E3	2nd	1	0	1	0	0	0	2	2	5	0	0
29	3	DL	M1	0	MARJORIE	E3	2nd	4	2	1	0	0	1	2	2	6	32	30
140	3	DL	M2	120	MARJORIE	E3	2nd	3	1	1	0	0	1	2	2	6	26	10
18	3	DL	M3	150	MARJORIE	E3	2nd	3	1	1	0	0	1	2	2	6	22	5
149	3	DL	M4	240	MARJORIE	E3	2nd	1	0	0	0	0	0	2	1	3	0	0
126	4	DL	M1	0	PLANETA	E3	2nd	3	1	2	0	0	1	2	1	6	24	6
159	4	DL	M2	120	PLANETA	E3	2nd	8	2	2	0	0	2	2	2	8	78	74
69	4	DL	M3	150	PLANETA	E3	2nd	6	2	2	0	0	1	3	2	8	48	41
165	4	DL	M4	240	PLANETA	E3	2nd	5	2	1	0	0	1	2	2	6	42	16
162	1	DH	M1	0	FAVORITO	E3	2nd	1	0	3	1	0	0	1	1	6	0	0
62	1	DH	M2	120	FAVORITO	E3	2nd	8	2	2	0	1	2	2	2	9	78	77
121	1	DH	M3	150	FAVORITO	E3	2nd	3	2	1	0	0	1	2	2	6	22	15
37	1	DH	M4	240	FAVORITO	E3	2nd	2	1	1	0	0	0	2	2	5	2	2
124	2	DH	M1	0	DIAMANTE	E3	2nd	2	1	1	1	0	1	2	2	7	6	6
112	2	DH	M2	120	DIAMANTE	E3	2nd	8	2	3	3	1	2	2	3	14	76	68
83	2	DH	M3	150	DIAMANTE	E3	2nd	5	2	2	1	1	2	3	2	11	44	51
86	2	DH	M4	240	DIAMANTE	E3	2nd	2	1	3	1	0	0	2	2	8	3	6
101	2	DH	M1	0	PLANETA	E3	2nd	3	2	3	0	0	1	2	2	8	30	24
43	2	DH	M2	120	PLANETA	E3	2nd	9	2	3	0	0	2	3	1	9	95	84
154	2	DH	M3	150	PLANETA	E3	2nd	7	2	2	0	0	2	3	2	9	67	77
7	2	DH	M4	240	PLANETA	E3	2nd	5	2	1	0	0	1	3	1	6	46	16
160	4	DH	M1	0	TURQUESA	E3	2nd	1	0	1	0	0	0	2	1	4	0	0
35	4	DH	M2	120	TURQUESA	E3	2nd	6	2	2	0	0	2	3	2	9	59	71
117	4	DH	M3	150	TURQUESA	E3	2nd	5	2	2	0	0	2	2	2	8	47	50
145	4	DH	M4	240	TURQUESA	E3	2nd	3	1	2	0	0	1	2	2	7	21	22
146	4	DH	M1	0	PARIS.BELLS	E3	2nd	2	1	0	0	0	1	2	1	4	3	6
20	4	DH	M2	120	PARIS.BELLS	E3	2nd	9	2	3	3	2	2	2	3	15	83	63
40	4	DH	M3	150	PARIS.BELLS	E3	2nd	5	2	1	0	0	1	3	2	7	46	31
51	4	DH	M4	240	PARIS.BELLS	E3	2nd	1	0	0	0	0	0	0	2	2	0	0
49	4	DH	M1	0	TUFAO	E3	2nd	2	1	1	1	0	1	2	2	7	7	5
36	4	DH	M2	120	TUFAO	E3	2nd	8	2	2	3	1	2	3	3	14	86	75
109	4	DH	M3	150	TUFAO	E3	2nd	5	2	1	1	1	1	2	3	9	47	40
85	4	DH	M4	240	TUFAO	E3	2nd	2	1	2	0	0	1	2	2	7	18	6
27	4	DH	M1	0	MARJORIE	E3	2nd	1	0	1	0	0	0	2	2	5	0	0
143	4	DH	M2	120	MARJORIE	E3	2nd	6	2	2	0	0	1	3	3	9	44	22
15	4	DH	M3	150	MARJORIE	E3	2nd	4	2	0	0	0	1	2	3	6	29	21
141	4	DH	M4	240	MARJORIE	E3	2nd	1	0	1	0	0	0	2	1	4	0	0
2	1	DLM	M1	0	MARJORIE	E3	2nd	1	0	0	0	0	0	2	0	2	0	0
110	1	DLM	M2	120	MARJORIE	E3	2nd	2	1	1	0	0	1	2	1	5	19	13
93	1	DLM	M3	150	MARJORIE	E3	2nd	2	1	0	0	0	1	2	1	4	7	2
80	1	DLM	M4	240	MARJORIE	E3	2nd	2	1	2	0	0	0	2	1	5	11	2
153	1	DLM	M1	0	PARIS.BELLS	E3	2nd	1	0	1	1	0	0	1	1	4	0	0
157	1	DLM	M2	120	PARIS.BELLS	E3	2nd	4	2	1	0	0	1	2	2	6	39	24
65	1	DLM	M3	150	PARIS.BELLS	E3	2nd	2	1	0	0	0	0	2	3	5	7	0
91	1	DLM	M4	240	PARIS.BELLS	E3	2nd	1	0	0	0	0	0	1	2	3	0	0
113	3	DLM	M1	0	DIAMANTE	E3	2nd	2	1	2	1	0	1	2	2	8	13	3
152	3	DLM	M2	120	DIAMANTE	E3	2nd	7	2	3	1	1	2	3	2	12	53	42
158	3	DLM	M3	150	DIAMANTE	E3	2nd	3	1	2	1	0	1	2	2	8	22	23
118	3	DLM	M4	240	DIAMANTE	E3	2nd	1	0	2	1	0	0	1	2	6	2	0
127	3	DLM	M1	0	FAVORITO	E3	2nd	2	1	1	1	0	1	2	2	7	16	2
102	3	DLM	M2	120	FAVORITO	E3	2nd	4	2	2	3	1	1	3	3	13	38	32
130	3	DLM	M3	150	FAVORITO	E3	2nd	3	1	2	1	1	1	3	3	11	16	15
9	3	DLM	M4	240	FAVORITO	E3	2nd	3	1	1	1	0	0	3	2	7	22	4
111	1	DLM	M1	0	TURQUESA	E3	2nd	1	0	1	0	0	0	2	1	4	0	0
53	1	DLM	M2	120	TURQUESA	E3	2nd	5	2	1	0	0	1	3	1	6	42	42
64	1	DLM	M3	150	TURQUESA	E3	2nd	4	2	1	0	0	1	3	2	7	23	15
137	1	DLM	M4	240	TURQUESA	E3	2nd	1	0	0	0	0	0	2	1	3	0	0
164	1	DLM	M1	0	PLANETA	E3	2nd	4	2	1	0	0	1	1	0	3	23	12
167	1	DLM	M2	120	PLANETA	E3	2nd	6	2	2	0	0	1	2	1	6	49	49
97	1	DLM	M3	150	PLANETA	E3	2nd	6	2	3	0	0	1	2	1	7	47	39
129	1	DLM	M4	240	PLANETA	E3	2nd	1	0	1	0	0	0	3	0	4	0	0
82	3	DLM	M1	0	TUFAO	E3	2nd	2	1	2	0	0	1	1	1	5	8	9
142	3	DLM	M2	120	TUFAO	E3	2nd	6	2	2	2	1	2	3	3	13	43	46
68	3	DLM	M3	150	TUFAO	E3	2nd	4	2	2	0	0	1	2	3	8	36	19
23	3	DLM	M4	240	TUFAO	E3	2nd	3	1	2	1	0	1	2	2	8	16	5
114	4	DHM	M1	0	DIAMANTE	E3	2nd	3	1	2	1	0	1	2	2	8	24	4
41	4	DHM	M2	120	DIAMANTE	E3	2nd	9	2	3	3	2	2	2	3	15	93	88
50	4	DHM	M3	150	DIAMANTE	E3	2nd	7	2	3	1	1	2	3	3	13	62	53
120	4	DHM	M4	240	DIAMANTE	E3	2nd	3	2	2	1	1	2	2	1	9	23	51
87	4	DHM	M1	0	FAVORITO	E3	2nd	3	2	2	1	1	1	2	3	10	27	37
92	4	DHM	M2	120	FAVORITO	E3	2nd	7	2	2	3	3	2	2	3	15	72	82
47	4	DHM	M3	150	FAVORITO	E3	2nd	4	2	1	1	2	2	3	3	12	40	46
135	4	DHM	M4	240	FAVORITO	E3	2nd	3	1	2	1	1	1	2	2	9	28	19
131	2	DHM	M1	0	TUFAO	E3	2nd	2	1	2	0	0	0	3	1	6	6	0
46	2	DHM	M2	120	TUFAO	E3	2nd	8	2	2	0	1	2	3	3	11	89	84
99	2	DHM	M3	150	TUFAO	E3	2nd	6	2	2	0	0	1	3	3	9	57	46
4	2	DHM	M4	240	TUFAO	E3	2nd	1	1	2	0	0	0	1	1	4	0	0
95	3	DHM	M1	0	TURQUESA	E3	2nd	3	1	1	0	0	1	2	1	5	11	2
57	3	DHM	M2	120	TURQUESA	E3	2nd	7	2	3	1	0	2	3	3	12	67	55
39	3	DHM	M3	150	TURQUESA	E3	2nd	5	2	2	0	0	2	3	2	9	46	43
104	3	DHM	M4	240	TURQUESA	E3	2nd	2	1	1	0	0	0	2	2	5	7	3
128	2	DHM	M1	0	MARJORIE	E3	2nd	1	0	1	0	0	0	1	1	3	0	0
26	2	DHM	M2	120	MARJORIE	E3	2nd	7	2	1	0	3	2	2	3	11	75	84
155	2	DHM	M3	150	MARJORIE	E3	2nd	6	2	2	0	0	2	2	2	8	57	44
150	2	DHM	M4	240	MARJORIE	E3	2nd	2	1	0	0	0	0	2	2	4	3	3
42	3	DHM	M1	0	PLANETA	E3	2nd	2	1	1	0	0	1	2	1	5	11	4
106	3	DHM	M2	120	PLANETA	E3	2nd	8	2	3	0	0	2	2	3	10	75	47
125	3	DHM	M3	150	PLANETA	E3	2nd	7	2	2	0	0	2	2	2	8	67	57
63	3	DHM	M4	240	PLANETA	E3	2nd	5	2	1	0	0	1	2	1	5	42	27
32	3	DHM	M1	0	PARIS.BELLS	E3	2nd	1	0	1	0	0	0	2	2	5	0	0
34	3	DHM	M2	120	PARIS.BELLS	E3	2nd	9	2	2	3	2	2	2	2	13	90	87
19	3	DHM	M3	150	PARIS.BELLS	E3	2nd	8	2	2	1	1	2	3	3	12	75	60
168	3	DHM	M4	240	PARIS.BELLS	E3	2nd	1	0	1	0	0	0	1	1	3	0	0
79	5	ACPL	M1	0	MARJORIE	E3	2nd	1	0	1	0	0	0	1	1	3	0	0
30	5	ACPL	M2	60	MARJORIE	E3	2nd	3	1	1	0	0	1	2	2	6	16	3
76	5	ACPL	M3	90	MARJORIE	E3	2nd	4	2	1	0	0	1	2	2	6	29	27
13	5	ACPL	M4	120	MARJORIE	E3	2nd	2	1	1	0	0	0	2	2	5	5	0
122	5	ACPL	M1	0	TURQUESA	E3	2nd	2	1	2	0	0	0	2	2	6	8	5
147	5	ACPL	M2	60	TURQUESA	E3	2nd	2	1	2	0	0	1	3	2	8	7	2
138	5	ACPL	M3	90	TURQUESA	E3	2nd	4	2	2	0	0	1	2	2	7	40	25
66	5	ACPL	M4	120	TURQUESA	E3	2nd	3	2	2	0	0	1	2	2	7	26	26
156	5	ACPL	M1	0	PARIS.BELLS	E3	2nd	1	0	1	0	0	0	2	1	4	0	0
75	5	ACPL	M2	60	PARIS.BELLS	E3	2nd	3	2	0	0	0	1	3	1	5	29	27
3	5	ACPL	M3	90	PARIS.BELLS	E3	2nd	2	1	1	0	0	1	3	1	6	5	4
103	5	ACPL	M4	120	PARIS.BELLS	E3	2nd	2	1	1	1	0	1	2	2	7	5	3
24	5	ACPL	M1	0	FAVORITO	E3	2nd	2	1	1	1	0	0	2	2	6	9	2
33	5	ACPL	M2	60	FAVORITO	E3	2nd	4	1	1	1	0	1	2	3	8	21	12
31	5	ACPL	M3	90	FAVORITO	E3	2nd	2	1	2	1	0	0	2	3	8	4	2
84	5	ACPL	M4	120	FAVORITO	E3	2nd	2	1	1	1	0	1	2	3	8	10	4
70	5	ACPL	M1	0	DIAMANTE	E3	2nd	2	1	1	3	1	0	1	1	7	2	0
94	5	ACPL	M2	60	DIAMANTE	E3	2nd	2	1	2	3	1	1	2	1	10	11	2
77	5	ACPL	M3	90	DIAMANTE	E3	2nd	5	2	3	3	2	2	2	2	14	39	51
132	5	ACPL	M4	120	DIAMANTE	E3	2nd	3	1	2	3	1	1	2	2	11	21	6
89	5	ACPL	M1	0	TUFAO	E3	2nd	2	1	2	0	0	1	2	1	6	4	3
78	5	ACPL	M2	60	TUFAO	E3	2nd	3	1	2	0	0	1	2	1	6	28	17
72	5	ACPL	M3	90	TUFAO	E3	2nd	3	1	2	0	0	1	2	1	6	22	12
54	5	ACPL	M4	120	TUFAO	E3	2nd	5	2	1	0	0	1	1	1	4	35	15
123	5	ACPL	M1	0	PLANETA	E3	2nd	2	1	0	0	0	0	2	2	4	4	0
5	5	ACPL	M2	60	PLANETA	E3	2nd	3	1	1	0	0	0	3	2	6	17	0
17	5	ACPL	M3	90	PLANETA	E3	2nd	3	1	0	0	0	1	2	1	4	24	8
81	5	ACPL	M4	120	PLANETA	E3	2nd	4	2	0	0	0	1	2	1	4	39	28
45	6	ACPH	M1	0	DIAMANTE	E3	2nd	2	1	3	3	1	0	2	2	11	6	0
60	6	ACPH	M2	60	DIAMANTE	E3	2nd	3	2	3	3	0	2	2	2	12	36	46
96	6	ACPH	M3	90	DIAMANTE	E3	2nd	6	2	3	3	0	1	2	3	12	49	39
166	6	ACPH	M4	120	DIAMANTE	E3	2nd	3	1	3	3	1	1	2	3	13	22	16
12	6	ACPH	M1	0	TUFAO	E3	2nd	1	0	1	0	0	0	2	1	4	0	0
28	6	ACPH	M2	60	TUFAO	E3	2nd	5	2	2	0	0	1	2	2	7	37	27
161	6	ACPH	M3	90	TUFAO	E3	2nd	3	1	1	0	0	1	2	2	6	22	3
14	6	ACPH	M4	120	TUFAO	E3	2nd	4	2	1	0	0	2	3	1	7	2	30
115	6	ACPH	M1	0	MARJORIE	E3	2nd	1	0	2	0	0	0	2	1	5	0	0
1	6	ACPH	M2	60	MARJORIE	E3	2nd	5	2	2	3	0	1	2	2	10	42	16
74	6	ACPH	M3	90	MARJORIE	E3	2nd	5	2	2	0	0	2	2	2	8	39	41
44	6	ACPH	M4	120	MARJORIE	E3	2nd	2	1	1	0	0	1	2	2	6	11	6
71	6	ACPH	M1	0	TURQUESA	E3	2nd	2	1	2	0	0	0	2	1	5	5	0
98	6	ACPH	M2	60	TURQUESA	E3	2nd	5	2	2	0	0	1	2	2	7	42	36
139	6	ACPH	M3	90	TURQUESA	E3	2nd	4	2	2	0	0	1	2	2	7	30	27
100	6	ACPH	M4	120	TURQUESA	E3	2nd	5	2	2	0	0	1	2	2	7	39	32
16	6	ACPH	M1	0	FAVORITO	E3	2nd	1	0	1	0	0	0	1	2	4	0	0
133	6	ACPH	M2	60	FAVORITO	E3	2nd	5	2	2	1	1	1	2	3	10	42	39
88	6	ACPH	M3	90	FAVORITO	E3	2nd	5	2	1	1	2	1	3	3	11	42	37
108	6	ACPH	M4	120	FAVORITO	E3	2nd	3	2	3	1	0	1	2	3	10	29	13
105	6	ACPH	M1	0	PLANETA	E3	2nd	3	2	0	0	0	1	2	1	4	16	13
144	6	ACPH	M2	60	PLANETA	E3	2nd	6	2	0	0	0	2	2	2	6	47	38
59	6	ACPH	M3	90	PLANETA	E3	2nd	2	1	0	0	0	1	2	2	5	14	15
22	6	ACPH	M4	120	PLANETA	E3	2nd	5	2	0	0	0	2	2	2	6	45	55
38	6	ACPH	M1	0	PARIS.BELLS	E3	2nd	1	0	1	0	0	0	1	2	4	0	0
134	6	ACPH	M2	60	PARIS.BELLS	E3	2nd	4	2	0	0	1	2	2	2	7	33	42
163	6	ACPH	M3	90	PARIS.BELLS	E3	2nd	3	1	1	3	0	1	2	2	9	13	3
67	6	ACPH	M4	120	PARIS.BELLS	E3	2nd	3	2	1	3	0	1	2	2	9	34	21
43	1	DL	M1	0	DIAMANTE	E4	1st	5	1	2	3	1	1	3	2	12	50	10
118	1	DL	M2	120	DIAMANTE	E4	1st	8	3	3	3	1	1	3	3	14	76	15
161	1	DL	M3	150	DIAMANTE	E4	1st	4	1	2	3	1	1	2	3	12	40	21
129	1	DL	M4	240	DIAMANTE	E4	1st	2	1	1	1	0	1	3	2	8	26	19
45	1	DL	M1	0	TUFAO	E4	1st	5	1	2	1	0	1	2	2	8	51	13
125	1	DL	M2	120	TUFAO	E4	1st	7	2	3	1	1	1	3	3	12	71	27
91	1	DL	M3	150	TUFAO	E4	1st	3	1	2	1	0	1	3	2	9	32	21
143	1	DL	M4	240	TUFAO	E4	1st	3	1	2	1	0	1	2	2	8	34	23
14	2	DL	M1	0	TURQUESA	E4	1st	3	1	2	0	0	1	2	2	7	26	15
100	2	DL	M2	120	TURQUESA	E4	1st	5	2	2	0	0	1	3	2	8	52	10
168	2	DL	M3	150	TURQUESA	E4	1st	5	2	1	0	0	0	3	1	5	49	3
122	2	DL	M4	240	TURQUESA	E4	1st	4	1	1	0	0	1	3	3	8	31	16
136	2	DL	M1	0	FAVORITO	E4	1st	3	1	1	0	0	1	3	2	7	31	15
44	2	DL	M2	120	FAVORITO	E4	1st	5	1	2	0	1	1	3	3	10	49	8
132	2	DL	M3	150	FAVORITO	E4	1st	3	1	1	1	1	1	2	3	9	28	18
116	2	DL	M4	240	FAVORITO	E4	1st	2	1	2	0	0	0	3	2	7	16	5
113	2	DL	M1	0	PARIS.BELLS	E4	1st	1	1	1	1	0	0	2	2	6	4	3
5	2	DL	M2	120	PARIS.BELLS	E4	1st	2	1	1	1	0	0	3	2	7	12	9
4	2	DL	M3	150	PARIS.BELLS	E4	1st	2	0	1	0	0	0	3	1	5	6	6
73	2	DL	M4	240	PARIS.BELLS	E4	1st	1	0	1	0	0	0	3	2	6	6	2
157	3	DL	M1	0	MARJORIE	E4	1st	5	2	1	0	0	1	2	2	6	51	12
17	3	DL	M2	120	MARJORIE	E4	1st	3	1	1	0	0	0	3	2	6	19	2
131	3	DL	M3	150	MARJORIE	E4	1st	2	1	1	0	0	0	2	2	5	17	2
97	3	DL	M4	240	MARJORIE	E4	1st	2	1	2	0	0	0	2	2	6	19	2
133	4	DL	M1	0	PLANETA	E4	1st	4	1	1	0	0	1	2	2	6	36	20
6	4	DL	M2	120	PLANETA	E4	1st	8	2	2	0	0	2	3	3	10	81	59
57	4	DL	M3	150	PLANETA	E4	1st	7	2	1	0	0	1	3	2	7	63	10
145	4	DL	M4	240	PLANETA	E4	1st	5	2	1	0	0	1	3	2	7	51	22
22	1	DH	M1	0	FAVORITO	E4	1st	2	0	3	1	0	1	2	2	9	9	15
46	1	DH	M2	120	FAVORITO	E4	1st	7	2	2	3	1	1	3	2	12	70	12
139	1	DH	M3	150	FAVORITO	E4	1st	4	1	2	1	0	1	3	2	9	45	19
130	1	DH	M4	240	FAVORITO	E4	1st	2	1	1	1	0	1	2	3	8	17	13
160	2	DH	M1	0	DIAMANTE	E4	1st	3	1	1	0	0	1	3	2	7	35	17
61	2	DH	M2	120	DIAMANTE	E4	1st	7	2	3	3	1	2	3	3	15	70	55
75	2	DH	M3	150	DIAMANTE	E4	1st	3	1	2	1	1	0	3	2	9	24	4
114	2	DH	M4	240	DIAMANTE	E4	1st	2	1	2	1	0	1	3	2	9	14	10
65	2	DH	M1	0	PLANETA	E4	1st	5	1	3	0	0	1	3	2	9	47	18
18	2	DH	M2	120	PLANETA	E4	1st	8	2	3	0	0	1	3	2	9	76	19
33	2	DH	M3	150	PLANETA	E4	1st	7	2	2	0	0	1	3	2	8	63	20
79	2	DH	M4	240	PLANETA	E4	1st	1	0	0	0	0	0	3	2	5	2	4
7	4	DH	M1	0	TURQUESA	E4	1st	2	1	1	0	0	1	3	2	7	6	15
123	4	DH	M2	120	TURQUESA	E4	1st	6	2	1	0	1	2	3	3	10	58	56
106	4	DH	M3	150	TURQUESA	E4	1st	5	2	2	0	0	2	3	2	9	52	52
70	4	DH	M4	240	TURQUESA	E4	1st	3	1	2	0	0	0	2	2	6	28	5
152	4	DH	M1	0	PARIS.BELLS	E4	1st	1	0	1	0	0	0	2	2	5	0	0
38	4	DH	M2	120	PARIS.BELLS	E4	1st	8	3	3	3	1	1	3	3	14	87	12
154	4	DH	M3	150	PARIS.BELLS	E4	1st	5	1	1	0	0	1	3	2	7	50	22
59	4	DH	M4	240	PARIS.BELLS	E4	1st	3	1	1	0	1	0	1	3	6	28	6
63	4	DH	M1	0	TUFAO	E4	1st	6	2	2	1	0	1	2	2	8	52	19
15	4	DH	M2	120	TUFAO	E4	1st	9	3	2	3	2	1	3	3	14	88	25
36	4	DH	M3	150	TUFAO	E4	1st	3	1	1	1	1	1	3	3	10	35	12
68	4	DH	M4	240	TUFAO	E4	1st	3	1	1	0	0	1	3	2	7	32	15
163	4	DH	M1	0	MARJORIE	E4	1st	3	1	1	0	1	0	2	2	6	32	3
117	4	DH	M2	120	MARJORIE	E4	1st	6	2	1	0	0	1	3	3	8	55	7
10	4	DH	M3	150	MARJORIE	E4	1st	4	1	1	0	0	1	3	3	8	42	6
52	4	DH	M4	240	MARJORIE	E4	1st	2	1	1	0	0	1	3	2	7	22	10
76	1	DLM	M1	0	MARJORIE	E4	1st	2	1	1	0	0	0	2	1	4	16	5
96	1	DLM	M2	120	MARJORIE	E4	1st	3	1	1	0	1	0	2	2	6	24	2
124	1	DLM	M3	150	MARJORIE	E4	1st	2	1	1	0	0	0	2	2	5	24	3
19	1	DLM	M4	240	MARJORIE	E4	1st	3	1	1	0	1	0	2	2	6	29	6
82	1	DLM	M1	0	PARIS.BELLS	E4	1st	2	1	1	0	0	0	2	2	5	13	9
94	1	DLM	M2	120	PARIS.BELLS	E4	1st	6	2	1	0	1	1	3	3	9	56	14
64	1	DLM	M3	150	PARIS.BELLS	E4	1st	2	1	1	1	1	0	3	3	9	22	5
166	1	DLM	M4	240	PARIS.BELLS	E4	1st	1	0	1	0	0	0	2	2	5	0	2
54	3	DLM	M1	0	DIAMANTE	E4	1st	6	2	2	1	0	1	3	2	9	52	15
12	3	DLM	M2	120	DIAMANTE	E4	1st	8	2	3	1	1	2	3	2	12	82	27
13	3	DLM	M3	150	DIAMANTE	E4	1st	7	2	2	1	1	1	3	2	10	86	28
49	3	DLM	M4	240	DIAMANTE	E4	1st	2	1	2	0	0	1	2	2	7	16	7
62	3	DLM	M1	0	FAVORITO	E4	1st	4	1	2	1	1	1	2	3	10	40	11
56	3	DLM	M2	120	FAVORITO	E4	1st	6	2	2	3	1	2	3	3	14	55	27
88	3	DLM	M3	150	FAVORITO	E4	1st	3	1	2	1	1	1	3	3	11	37	18
150	3	DLM	M4	240	FAVORITO	E4	1st	2	1	1	1	1	1	2	2	8	6	16
149	1	DLM	M1	0	TURQUESA	E4	1st	1	0	1	0	0	0	2	1	4	2	0
108	1	DLM	M2	120	TURQUESA	E4	1st	5	2	2	0	1	1	3	2	9	52	17
66	1	DLM	M3	150	TURQUESA	E4	1st	2	1	2	1	0	1	3	2	9	21	10
103	1	DLM	M4	240	TURQUESA	E4	1st	3	1	1	0	0	1	2	2	6	21	25
112	1	DLM	M1	0	PLANETA	E4	1st	3	1	2	0	0	0	2	1	5	21	3
146	1	DLM	M2	120	PLANETA	E4	1st	6	2	2	0	0	1	3	2	8	59	20
8	1	DLM	M3	150	PLANETA	E4	1st	5	2	2	0	0	0	3	2	7	46	5
27	1	DLM	M4	240	PLANETA	E4	1st	2	0	1	0	0	0	3	2	6	9	4
102	3	DLM	M1	0	TUFAO	E4	1st	3	1	2	1	0	1	2	2	8	22	10
89	3	DLM	M2	120	TUFAO	E4	1st	6	2	2	1	1	1	3	3	11	57	21
69	3	DLM	M3	150	TUFAO	E4	1st	2	1	2	0	0	0	2	3	7	22	5
23	3	DLM	M4	240	TUFAO	E4	1st	3	1	1	1	0	0	2	2	6	21	5
20	4	DHM	M1	0	DIAMANTE	E4	1st	4	1	2	1	1	1	3	3	11	47	7
40	4	DHM	M2	120	DIAMANTE	E4	1st	10	3	3	3	2	2	3	3	16	99	31
99	4	DHM	M3	150	DIAMANTE	E4	1st	8	2	3	1	1	1	3	3	12	70	28
164	4	DHM	M4	240	DIAMANTE	E4	1st	3	1	1	1	1	1	3	2	9	27	13
81	4	DHM	M1	0	FAVORITO	E4	1st	2	1	2	0	1	0	2	3	8	16	3
11	4	DHM	M2	120	FAVORITO	E4	1st	8	2	2	3	3	2	2	3	15	82	33
98	4	DHM	M3	150	FAVORITO	E4	1st	6	2	2	1	2	1	3	3	12	56	19
29	4	DHM	M4	240	FAVORITO	E4	1st	3	1	2	1	1	1	3	2	10	13	14
119	2	DHM	M1	0	TUFAO	E4	1st	3	1	1	0	0	0	3	2	6	31	2
90	2	DHM	M2	120	TUFAO	E4	1st	9	3	3	0	1	0	3	3	10	90	7
165	2	DHM	M3	150	TUFAO	E4	1st	6	2	2	0	0	1	3	3	9	55	11
71	2	DHM	M4	240	TUFAO	E4	1st	2	1	2	0	0	0	2	2	6	7	2
58	3	DHM	M1	0	TURQUESA	E4	1st	5	2	1	0	0	0	3	2	6	46	6
156	3	DHM	M2	120	TURQUESA	E4	1st	8	3	3	2	1	0	3	3	12	72	11
127	3	DHM	M3	150	TURQUESA	E4	1st	7	2	2	0	0	1	3	2	8	65	25
21	3	DHM	M4	240	TURQUESA	E4	1st	2	0	1	0	0	0	3	2	6	7	6
120	2	DHM	M1	0	MARJORIE	E4	1st	2	1	1	0	0	0	2	2	5	22	3
16	2	DHM	M2	120	MARJORIE	E4	1st	5	1	1	0	2	1	3	3	10	49	13
135	2	DHM	M3	150	MARJORIE	E4	1st	4	1	2	0	0	1	3	2	8	39	14
148	2	DHM	M4	240	MARJORIE	E4	1st	2	0	0	0	0	0	3	2	5	11	2
153	3	DHM	M1	0	PLANETA	E4	1st	3	1	1	0	0	2	2	2	7	35	35
47	3	DHM	M2	120	PLANETA	E4	1st	10	3	3	0	0	2	3	3	11	97	66
109	3	DHM	M3	150	PLANETA	E4	1st	7	2	2	0	0	1	3	2	8	65	12
24	3	DHM	M4	240	PLANETA	E4	1st	3	1	1	0	0	1	3	1	6	26	19
162	3	DHM	M1	0	PARIS.BELLS	E4	1st	2	0	1	0	0	1	3	2	7	6	5
34	3	DHM	M2	120	PARIS.BELLS	E4	1st	9	3	3	3	2	1	3	2	14	97	20
41	3	DHM	M3	150	PARIS.BELLS	E4	1st	5	1	1	1	0	1	3	3	9	51	6
48	3	DHM	M4	240	PARIS.BELLS	E4	1st	3	1	1	0	0	0	2	2	5	20	7
138	5	ACPL	M1	0	MARJORIE	E4	1st	2	1	1	0	0	0	2	2	5	12	0
28	5	ACPL	M2	60	MARJORIE	E4	1st	2	0	2	0	0	0	2	2	6	12	3
31	5	ACPL	M3	90	MARJORIE	E4	1st	3	1	1	0	0	0	2	2	5	25	12
111	5	ACPL	M4	120	MARJORIE	E4	1st	2	1	2	1	0	0	3	2	8	17	5
121	5	ACPL	M1	0	TURQUESA	E4	1st	3	1	2	0	0	0	3	2	7	29	6
2	5	ACPL	M2	60	TURQUESA	E4	1st	2	0	1	0	0	0	3	2	6	6	2
141	5	ACPL	M3	90	TURQUESA	E4	1st	5	1	2	0	0	2	3	2	9	48	49
128	5	ACPL	M4	120	TURQUESA	E4	1st	3	1	2	1	0	1	3	2	9	34	21
80	5	ACPL	M1	0	PARIS.BELLS	E4	1st	2	1	1	0	0	0	3	1	5	6	5
142	5	ACPL	M2	60	PARIS.BELLS	E4	1st	3	1	0	0	0	1	3	2	6	31	31
93	5	ACPL	M3	90	PARIS.BELLS	E4	1st	4	1	1	0	0	1	3	2	7	38	17
30	5	ACPL	M4	120	PARIS.BELLS	E4	1st	3	1	1	3	0	1	3	2	10	19	15
137	5	ACPL	M1	0	FAVORITO	E4	1st	3	1	1	1	0	1	2	3	8	29	16
158	5	ACPL	M2	60	FAVORITO	E4	1st	3	1	1	0	1	1	2	2	7	29	14
134	5	ACPL	M3	90	FAVORITO	E4	1st	4	1	2	1	0	1	3	3	10	42	20
92	5	ACPL	M4	120	FAVORITO	E4	1st	3	1	1	1	0	0	3	3	8	32	4
77	5	ACPL	M1	0	DIAMANTE	E4	1st	2	1	2	3	1	0	2	2	10	12	7
95	5	ACPL	M2	60	DIAMANTE	E4	1st	3	1	2	3	1	0	2	2	10	24	6
155	5	ACPL	M3	90	DIAMANTE	E4	1st	6	2	3	3	1	2	3	2	14	59	53
55	5	ACPL	M4	120	DIAMANTE	E4	1st	5	2	2	3	1	1	2	2	11	47	9
67	5	ACPL	M1	0	TUFAO	E4	1st	3	1	2	1	0	1	2	2	8	41	10
3	5	ACPL	M2	60	TUFAO	E4	1st	2	0	2	1	0	0	2	2	7	7	1
140	5	ACPL	M3	90	TUFAO	E4	1st	3	1	1	1	0	1	3	2	8	32	16
144	5	ACPL	M4	120	TUFAO	E4	1st	2	1	2	0	0	1	2	2	7	25	16
151	5	ACPL	M1	0	PLANETA	E4	1st	2	0	0	0	0	0	2	2	4	5	5
101	5	ACPL	M2	60	PLANETA	E4	1st	4	1	1	0	0	1	3	2	7	40	15
84	5	ACPL	M3	90	PLANETA	E4	1st	5	2	1	0	0	1	2	2	6	49	17
74	5	ACPL	M4	120	PLANETA	E4	1st	3	1	1	0	0	1	3	2	7	24	9
105	6	ACPH	M1	0	DIAMANTE	E4	1st	6	2	3	3	1	1	3	3	14	56	13
78	6	ACPH	M2	60	DIAMANTE	E4	1st	4	1	3	3	0	1	3	3	13	36	14
50	6	ACPH	M3	90	DIAMANTE	E4	1st	6	2	3	3	0	1	3	3	13	56	8
167	6	ACPH	M4	120	DIAMANTE	E4	1st	7	2	3	3	1	1	3	3	14	63	14
115	6	ACPH	M1	0	TUFAO	E4	1st	2	1	2	0	0	1	2	2	7	17	10
35	6	ACPH	M2	60	TUFAO	E4	1st	5	2	2	0	0	0	3	2	7	46	2
72	6	ACPH	M3	90	TUFAO	E4	1st	1	0	1	0	0	0	3	2	6	4	0
42	6	ACPH	M4	120	TUFAO	E4	1st	4	1	1	0	0	1	3	1	6	45	7
37	6	ACPH	M1	0	MARJORIE	E4	1st	3	1	2	0	0	1	2	1	6	26	7
104	6	ACPH	M2	60	MARJORIE	E4	1st	6	2	2	3	0	1	2	2	10	54	17
159	6	ACPH	M3	90	MARJORIE	E4	1st	4	1	2	0	0	1	2	2	7	39	27
9	6	ACPH	M4	120	MARJORIE	E4	1st	5	2	1	0	0	1	2	2	6	46	4
32	6	ACPH	M1	0	TURQUESA	E4	1st	2	1	2	0	0	1	3	2	8	18	17
26	6	ACPH	M2	60	TURQUESA	E4	1st	3	1	2	0	0	0	3	2	7	24	3
60	6	ACPH	M3	90	TURQUESA	E4	1st	6	2	2	0	0	1	3	2	8	56	15
51	6	ACPH	M4	120	TURQUESA	E4	1st	3	1	2	0	0	1	3	2	8	36	7
107	6	ACPH	M1	0	FAVORITO	E4	1st	1	0	1	0	0	0	2	3	6	1	0
110	6	ACPH	M2	60	FAVORITO	E4	1st	6	2	1	1	1	1	3	3	10	54	14
53	6	ACPH	M3	90	FAVORITO	E4	1st	6	2	1	1	2	1	3	3	11	61	7
126	6	ACPH	M4	120	FAVORITO	E4	1st	4	1	3	1	1	0	3	3	11	42	6
25	6	ACPH	M1	0	PLANETA	E4	1st	4	1	1	0	0	1	3	2	7	31	22
83	6	ACPH	M2	60	PLANETA	E4	1st	7	2	0	0	0	2	3	2	7	64	65
86	6	ACPH	M3	90	PLANETA	E4	1st	4	1	0	0	0	1	3	2	6	35	14
87	6	ACPH	M4	120	PLANETA	E4	1st	4	1	0	0	0	2	2	2	6	42	66
147	6	ACPH	M1	0	PARIS.BELLS	E4	1st	2	0	1	0	0	0	2	2	5	5	3
85	6	ACPH	M2	60	PARIS.BELLS	E4	1st	5	2	0	0	0	1	3	2	6	51	18
1	6	ACPH	M3	90	PARIS.BELLS	E4	1st	3	1	2	3	0	1	3	2	11	25	9
39	6	ACPH	M4	120	PARIS.BELLS	E4	1st	5	2	1	3	0	0	3	3	10	55	7
148	1	DL	M1	0	DIAMANTE	E4	2nd	2	1	2	3	1	0	3	2	11	29	2
8	1	DL	M2	120	DIAMANTE	E4	2nd	7	2	2	3	1	1	2	3	12	63	11
136	1	DL	M3	150	DIAMANTE	E4	2nd	4	2	2	3	1	1	2	3	12	43	12
48	1	DL	M4	240	DIAMANTE	E4	2nd	3	1	1	1	0	1	3	2	8	23	8
55	1	DL	M1	0	TUFAO	E4	2nd	2	0	2	1	0	1	2	1	7	12	6
56	1	DL	M2	120	TUFAO	E4	2nd	4	2	2	0	0	1	3	3	9	38	8
21	1	DL	M3	150	TUFAO	E4	2nd	3	1	2	2	1	1	3	2	11	38	7
25	1	DL	M4	240	TUFAO	E4	2nd	3	1	2	2	0	1	2	2	9	21	10
6	2	DL	M1	0	TURQUESA	E4	2nd	2	1	2	1	0	1	2	2	8	10	8
10	2	DL	M2	120	TURQUESA	E4	2nd	3	1	1	0	0	0	3	2	6	30	5
119	2	DL	M3	150	TURQUESA	E4	2nd	2	1	1	0	0	1	3	2	7	12	7
58	2	DL	M4	240	TURQUESA	E4	2nd	3	1	1	0	0	0	3	2	6	29	4
116	2	DL	M1	0	FAVORITO	E4	2nd	2	1	1	0	0	1	3	2	7	18	12
151	2	DL	M2	120	FAVORITO	E4	2nd	4	1	2	0	1	1	3	2	9	37	9
52	2	DL	M3	150	FAVORITO	E4	2nd	2	0	2	1	1	1	2	3	10	9	4
73	2	DL	M4	240	FAVORITO	E4	2nd	1	0	2	0	0	0	3	2	7	3	1
61	2	DL	M1	0	PARIS.BELLS	E4	2nd	1	0	1	0	0	0	2	2	5	2	2
107	2	DL	M2	120	PARIS.BELLS	E4	2nd	3	1	1	0	0	0	3	2	6	39	6
90	2	DL	M3	150	PARIS.BELLS	E4	2nd	3	1	1	0	0	1	3	2	7	29	9
11	2	DL	M4	240	PARIS.BELLS	E4	2nd	1	0	1	0	0	0	2	2	5	2	1
29	3	DL	M1	0	MARJORIE	E4	2nd	3	1	1	0	0	1	2	2	6	27	10
140	3	DL	M2	120	MARJORIE	E4	2nd	2	0	1	0	0	0	3	2	6	7	0
18	3	DL	M3	150	MARJORIE	E4	2nd	2	1	0	0	0	1	2	2	5	10	5
149	3	DL	M4	240	MARJORIE	E4	2nd	1	0	1	0	0	0	2	2	5	5	4
126	4	DL	M1	0	PLANETA	E4	2nd	2	0	1	0	0	1	3	2	7	8	7
159	4	DL	M2	120	PLANETA	E4	2nd	8	2	2	0	0	2	3	2	9	75	40
69	4	DL	M3	150	PLANETA	E4	2nd	8	2	1	0	0	1	3	2	7	73	7
165	4	DL	M4	240	PLANETA	E4	2nd	5	2	2	0	0	1	3	2	8	46	6
162	1	DH	M1	0	FAVORITO	E4	2nd	3	1	3	1	1	1	2	2	10	32	10
62	1	DH	M2	120	FAVORITO	E4	2nd	7	2	2	3	1	1	2	2	11	62	14
121	1	DH	M3	150	FAVORITO	E4	2nd	3	1	2	0	0	1	3	2	8	22	10
37	1	DH	M4	240	FAVORITO	E4	2nd	2	0	1	0	0	0	2	3	6	7	3
124	2	DH	M1	0	DIAMANTE	E4	2nd	2	1	2	0	0	1	3	2	8	13	10
112	2	DH	M2	120	DIAMANTE	E4	2nd	8	2	3	3	1	2	3	3	15	78	30
83	2	DH	M3	150	DIAMANTE	E4	2nd	3	1	2	0	1	0	3	2	8	31	4
86	2	DH	M4	240	DIAMANTE	E4	2nd	2	1	3	1	0	0	3	2	9	20	2
101	2	DH	M1	0	PLANETA	E4	2nd	3	1	3	0	0	1	3	2	9	29	10
43	2	DH	M2	120	PLANETA	E4	2nd	8	2	2	0	0	1	3	2	8	91	10
154	2	DH	M3	150	PLANETA	E4	2nd	6	2	2	0	0	1	3	2	8	54	12
7	2	DH	M4	240	PLANETA	E4	2nd	2	1	0	0	0	1	3	2	6	4	6
160	4	DH	M1	0	TURQUESA	E4	2nd	1	0	1	0	0	0	3	2	6	0	0
35	4	DH	M2	120	TURQUESA	E4	2nd	5	2	1	0	0	1	3	2	7	48	10
117	4	DH	M3	150	TURQUESA	E4	2nd	3	1	2	0	0	1	3	2	8	35	9
145	4	DH	M4	240	TURQUESA	E4	2nd	2	1	2	0	0	1	2	2	7	18	12
146	4	DH	M1	0	PARIS.BELLS	E4	2nd	3	1	1	0	0	1	2	2	6	24	10
20	4	DH	M2	120	PARIS.BELLS	E4	2nd	9	2	3	3	2	1	3	3	15	92	20
40	4	DH	M3	150	PARIS.BELLS	E4	2nd	5	2	2	0	0	1	3	2	8	38	11
51	4	DH	M4	240	PARIS.BELLS	E4	2nd	1	0	0	0	0	0	2	3	5	5	1
49	4	DH	M1	0	TUFAO	E4	2nd	3	1	2	1	0	1	2	2	8	14	14
36	4	DH	M2	120	TUFAO	E4	2nd	9	2	2	3	1	2	3	3	14	96	49
109	4	DH	M3	150	TUFAO	E4	2nd	5	2	1	1	1	1	3	3	10	52	28
85	4	DH	M4	240	TUFAO	E4	2nd	2	1	1	0	0	1	3	2	7	20	5
27	4	DH	M1	0	MARJORIE	E4	2nd	2	1	2	0	0	1	2	3	8	8	12
143	4	DH	M2	120	MARJORIE	E4	2nd	6	2	1	0	0	0	3	3	7	54	4
15	4	DH	M3	150	MARJORIE	E4	2nd	4	2	1	0	0	1	3	3	8	24	7
141	4	DH	M4	240	MARJORIE	E4	2nd	2	0	1	0	0	1	2	2	6	7	7
2	1	DLM	M1	0	MARJORIE	E4	2nd	1	0	0	0	0	0	2	1	3	2	0
110	1	DLM	M2	120	MARJORIE	E4	2nd	3	1	1	0	1	1	2	2	7	29	13
93	1	DLM	M3	150	MARJORIE	E4	2nd	2	1	1	0	0	0	2	2	5	6	3
80	1	DLM	M4	240	MARJORIE	E4	2nd	2	1	1	0	0	0	2	2	5	7	2
153	1	DLM	M1	0	PARIS.BELLS	E4	2nd	2	0	2	1	0	1	2	2	8	7	10
157	1	DLM	M2	120	PARIS.BELLS	E4	2nd	5	2	1	0	0	1	3	2	7	48	8
65	1	DLM	M3	150	PARIS.BELLS	E4	2nd	2	1	0	0	0	1	3	3	7	17	10
91	1	DLM	M4	240	PARIS.BELLS	E4	2nd	2	1	1	0	0	0	2	2	5	16	2
113	3	DLM	M1	0	DIAMANTE	E4	2nd	3	1	3	1	0	1	3	2	10	27	13
152	3	DLM	M2	120	DIAMANTE	E4	2nd	7	2	3	1	1	2	3	2	12	66	32
158	3	DLM	M3	150	DIAMANTE	E4	2nd	4	2	2	1	0	1	3	2	9	36	9
118	3	DLM	M4	240	DIAMANTE	E4	2nd	1	1	3	0	0	0	2	3	8	9	0
127	3	DLM	M1	0	FAVORITO	E4	2nd	2	1	2	0	0	1	2	3	8	16	8
102	3	DLM	M2	120	FAVORITO	E4	2nd	5	2	2	3	1	2	3	3	14	34	21
130	3	DLM	M3	150	FAVORITO	E4	2nd	3	1	1	1	1	1	3	3	10	29	10
9	3	DLM	M4	240	FAVORITO	E4	2nd	2	1	1	1	1	0	3	2	8	9	3
111	1	DLM	M1	0	TURQUESA	E4	2nd	1	0	1	0	0	0	2	1	4	6	8
53	1	DLM	M2	120	TURQUESA	E4	2nd	3	1	1	0	0	0	3	2	6	31	3
64	1	DLM	M3	150	TURQUESA	E4	2nd	3	1	1	0	0	1	2	2	6	33	14
137	1	DLM	M4	240	TURQUESA	E4	2nd	3	1	1	0	0	1	2	2	6	29	14
164	1	DLM	M1	0	PLANETA	E4	2nd	3	1	1	0	0	0	2	1	4	22	2
167	1	DLM	M2	120	PLANETA	E4	2nd	5	2	2	0	0	1	2	2	7	46	9
97	1	DLM	M3	150	PLANETA	E4	2nd	6	2	3	0	0	1	3	2	9	55	14
129	1	DLM	M4	240	PLANETA	E4	2nd	2	1	2	0	0	1	3	2	8	10	10
82	3	DLM	M1	0	TUFAO	E4	2nd	2	1	1	0	0	1	2	2	6	8	4
142	3	DLM	M2	120	TUFAO	E4	2nd	4	2	2	1	1	1	3	3	11	43	10
68	3	DLM	M3	150	TUFAO	E4	2nd	3	1	2	0	0	0	3	3	8	33	3
23	3	DLM	M4	240	TUFAO	E4	2nd	3	1	1	2	0	1	2	2	8	14	6
114	4	DHM	M1	0	DIAMANTE	E4	2nd	2	1	2	1	1	1	3	2	10	18	12
41	4	DHM	M2	120	DIAMANTE	E4	2nd	9	2	3	3	2	2	3	3	16	95	23
50	4	DHM	M3	150	DIAMANTE	E4	2nd	6	2	3	0	1	1	3	3	11	56	10
120	4	DHM	M4	240	DIAMANTE	E4	2nd	5	2	1	1	1	2	2	2	9	54	38
87	4	DHM	M1	0	FAVORITO	E4	2nd	3	1	2	0	1	0	2	3	8	30	2
92	4	DHM	M2	120	FAVORITO	E4	2nd	8	2	2	3	3	1	3	3	15	78	41
47	4	DHM	M3	150	FAVORITO	E4	2nd	4	2	2	1	1	1	3	3	11	40	9
135	4	DHM	M4	240	FAVORITO	E4	2nd	2	1	2	0	1	1	2	2	8	23	14
131	2	DHM	M1	0	TUFAO	E4	2nd	2	0	2	0	0	0	0	2	4	14	3
46	2	DHM	M2	120	TUFAO	E4	2nd	8	2	2	0	1	1	3	3	10	86	10
99	2	DHM	M3	150	TUFAO	E4	2nd	6	2	2	0	1	0	3	3	9	56	2
4	2	DHM	M4	240	TUFAO	E4	2nd	1	0	1	0	0	0	2	2	5	2	0
95	3	DHM	M1	0	TURQUESA	E4	2nd	2	1	1	0	0	1	3	2	7	21	13
57	3	DHM	M2	120	TURQUESA	E4	2nd	4	2	3	2	1	1	3	3	13	38	12
39	3	DHM	M3	150	TURQUESA	E4	2nd	3	1	1	0	0	1	3	2	7	20	8
104	3	DHM	M4	240	TURQUESA	E4	2nd	3	1	1	0	0	1	3	2	7	31	10
128	2	DHM	M1	0	MARJORIE	E4	2nd	1	0	1	0	0	0	2	2	5	7	1
26	2	DHM	M2	120	MARJORIE	E4	2nd	5	2	2	0	2	1	2	3	10	52	10
155	2	DHM	M3	150	MARJORIE	E4	2nd	3	1	2	0	0	0	3	2	7	32	7
150	2	DHM	M4	240	MARJORIE	E4	2nd	1	0	1	0	0	0	2	2	5	3	2
42	3	DHM	M1	0	PLANETA	E4	2nd	3	1	1	0	0	2	3	2	8	12	33
106	3	DHM	M2	120	PLANETA	E4	2nd	9	2	3	0	0	2	2	3	10	92	29
125	3	DHM	M3	150	PLANETA	E4	2nd	8	2	3	0	0	0	3	2	8	80	5
63	3	DHM	M4	240	PLANETA	E4	2nd	4	2	1	0	0	1	2	1	5	39	16
32	3	DHM	M1	0	PARIS.BELLS	E4	2nd	1	0	1	0	0	1	3	2	7	4	3
34	3	DHM	M2	120	PARIS.BELLS	E4	2nd	9	2	2	3	2	2	3	2	14	91	30
19	3	DHM	M3	150	PARIS.BELLS	E4	2nd	6	2	1	2	1	1	3	3	11	57	7
168	3	DHM	M4	240	PARIS.BELLS	E4	2nd	2	0	1	0	0	0	2	2	5	18	2
79	5	ACPL	M1	0	MARJORIE	E4	2nd	1	0	2	0	0	0	2	2	6	0	0
30	5	ACPL	M2	60	MARJORIE	E4	2nd	3	1	1	0	0	0	2	2	5	26	4
76	5	ACPL	M3	90	MARJORIE	E4	2nd	3	1	2	0	0	0	2	2	6	27	4
13	5	ACPL	M4	120	MARJORIE	E4	2nd	2	1	1	1	0	1	3	2	8	11	5
122	5	ACPL	M1	0	TURQUESA	E4	2nd	2	1	2	0	0	0	3	2	7	14	4
147	5	ACPL	M2	60	TURQUESA	E4	2nd	3	1	2	0	0	1	3	2	8	23	10
138	5	ACPL	M3	90	TURQUESA	E4	2nd	3	1	2	0	0	2	3	2	9	25	29
66	5	ACPL	M4	120	TURQUESA	E4	2nd	3	1	2	0	0	0	3	2	7	27	4
156	5	ACPL	M1	0	PARIS.BELLS	E4	2nd	2	0	1	0	0	0	3	2	6	21	4
75	5	ACPL	M2	60	PARIS.BELLS	E4	2nd	3	1	0	0	0	1	3	2	6	35	18
3	5	ACPL	M3	90	PARIS.BELLS	E4	2nd	2	1	0	0	0	0	3	2	5	7	2
103	5	ACPL	M4	120	PARIS.BELLS	E4	2nd	3	1	1	1	0	2	3	2	9	31	10
24	5	ACPL	M1	0	FAVORITO	E4	2nd	2	1	1	2	0	0	2	3	8	11	4
33	5	ACPL	M2	60	FAVORITO	E4	2nd	2	1	1	1	1	1	2	3	9	9	3
31	5	ACPL	M3	90	FAVORITO	E4	2nd	3	1	2	1	0	0	2	3	8	32	3
84	5	ACPL	M4	120	FAVORITO	E4	2nd	2	1	2	1	0	0	2	3	8	24	2
70	5	ACPL	M1	0	DIAMANTE	E4	2nd	4	2	2	3	1	0	2	2	10	37	9
94	5	ACPL	M2	60	DIAMANTE	E4	2nd	3	1	2	3	2	1	2	2	12	33	9
77	5	ACPL	M3	90	DIAMANTE	E4	2nd	6	2	2	3	2	1	2	2	12	54	39
132	5	ACPL	M4	120	DIAMANTE	E4	2nd	3	1	2	3	1	2	2	2	12	29	25
89	5	ACPL	M1	0	TUFAO	E4	2nd	3	1	2	1	0	0	3	2	8	27	4
78	5	ACPL	M2	60	TUFAO	E4	2nd	4	1	1	0	0	0	2	2	5	35	3
72	5	ACPL	M3	90	TUFAO	E4	2nd	2	1	2	0	0	0	2	2	6	18	2
54	5	ACPL	M4	120	TUFAO	E4	2nd	2	1	2	0	0	1	2	2	7	22	5
123	5	ACPL	M1	0	PLANETA	E4	2nd	1	0	0	0	0	0	2	2	4	4	0
5	5	ACPL	M2	60	PLANETA	E4	2nd	2	1	1	0	0	1	3	2	7	14	8
17	5	ACPL	M3	90	PLANETA	E4	2nd	2	1	0	0	0	1	2	2	5	10	7
81	5	ACPL	M4	120	PLANETA	E4	2nd	2	1	0	0	0	0	2	2	4	2	2
45	6	ACPH	M1	0	DIAMANTE	E4	2nd	3	1	3	3	2	1	3	3	15	24	9
60	6	ACPH	M2	60	DIAMANTE	E4	2nd	3	1	3	3	1	0	2	2	11	30	2
96	6	ACPH	M3	90	DIAMANTE	E4	2nd	7	2	3	3	0	1	3	3	13	62	10
166	6	ACPH	M4	120	DIAMANTE	E4	2nd	4	2	3	3	1	1	2	3	13	37	13
12	6	ACPH	M1	0	TUFAO	E4	2nd	1	0	1	0	0	0	2	2	5	5	1
28	6	ACPH	M2	60	TUFAO	E4	2nd	3	1	2	0	0	1	3	2	8	27	10
161	6	ACPH	M3	90	TUFAO	E4	2nd	2	1	1	0	0	0	3	2	6	18	2
14	6	ACPH	M4	120	TUFAO	E4	2nd	3	1	1	0	0	1	3	1	6	17	5
115	6	ACPH	M1	0	MARJORIE	E4	2nd	2	1	2	1	0	1	2	2	8	22	13
1	6	ACPH	M2	60	MARJORIE	E4	2nd	4	1	2	2	0	0	2	2	8	36	7
74	6	ACPH	M3	90	MARJORIE	E4	2nd	4	1	2	0	0	1	2	2	7	39	16
44	6	ACPH	M4	120	MARJORIE	E4	2nd	4	1	1	0	0	1	3	2	7	34	13
71	6	ACPH	M1	0	TURQUESA	E4	2nd	2	0	2	0	0	0	3	2	7	9	2
98	6	ACPH	M2	60	TURQUESA	E4	2nd	4	2	2	0	0	0	3	2	7	37	9
139	6	ACPH	M3	90	TURQUESA	E4	2nd	4	2	2	0	0	0	3	2	7	38	4
100	6	ACPH	M4	120	TURQUESA	E4	2nd	4	2	2	0	0	1	3	2	8	42	10
16	6	ACPH	M1	0	FAVORITO	E4	2nd	1	0	0	0	0	0	3	2	5	5	0
133	6	ACPH	M2	60	FAVORITO	E4	2nd	3	1	1	1	1	0	3	3	9	31	2
88	6	ACPH	M3	90	FAVORITO	E4	2nd	3	1	2	1	1	0	3	3	10	33	3
108	6	ACPH	M4	120	FAVORITO	E4	2nd	3	1	3	1	1	0	3	3	11	26	4
105	6	ACPH	M1	0	PLANETA	E4	2nd	3	1	0	0	0	1	3	1	5	21	10
144	6	ACPH	M2	60	PLANETA	E4	2nd	4	2	2	0	0	2	3	2	9	41	39
59	6	ACPH	M3	90	PLANETA	E4	2nd	1	0	0	0	0	0	3	2	5	0	0
22	6	ACPH	M4	120	PLANETA	E4	2nd	7	2	0	0	0	2	2	2	6	77	43
38	6	ACPH	M1	0	PARIS.BELLS	E4	2nd	2	0	1	0	0	0	2	2	5	6	2
134	6	ACPH	M2	60	PARIS.BELLS	E4	2nd	3	1	1	0	0	1	3	3	8	31	10
163	6	ACPH	M3	90	PARIS.BELLS	E4	2nd	4	2	1	3	0	1	3	3	11	36	10
67	6	ACPH	M4	120	PARIS.BELLS	E4	2nd	3	1	1	3	0	1	3	3	11	33	10
